# Supplementary material for: An Updated Framework for Modeling White‐Tailed Deer (Odocoileus virginianus) Habitat Quality in Illinois, USA
Source: Ecol Evol. 2024 Nov 3;14(11):e70487. doi: 10.1002/ece3.70487 (PMC11531931; doi:10.1002/ece3.70487)
Supplement: Supplementary file 1 — Data S1 [file ECE3-14-e70487-s001.xlsx]

## Sheet: Metadata
Creator
Jameson Mori	Illinois Natural History Survey, Prairie Research Institute, University of Illinois Urbana-Champaign, Illinois, USA
	jmori@illinois.edu
	Created --- June 2024
Bayesian regression covariates
Area_km2	total area of a spatial unit in units of km2
Deer_Dens	minimum deer density in that spatial unit (deer/km2) based on CWD surveillance data in Illinois, USA
Deer_Dens1	Deer_Dens lagged 1 year
No_Hunt	total area of land in a spatial unit that is classified as either human development or open water, on which hunting is not permitted in Illinois, divided by the area of that spatial unit (total area/km2)
Public_Hunt	total count of sites open to the public for recreational hunting in Illinois, USA, divided by the area of that spatial unit (sites/km2)
LCU	deer land cover utility (LCU) score for white-tailed deer in Illinois, USA
	score is the sum of raster cell values, which are based on the amount and quality of deer habitat in a spatial unit
	score is divided by the area of that spatial unit to get the LCU
Other dataset variables
Year	calendar year (Jan 1 - Dec 31)
Split	training/testing split of the data; training (split = 1) or testing (split = 0)
	assigned with a random binomial distribution so that 80% of the original dataset would be training and 20% testing
TWPID	The numerical code associated with each township in Illinois, USA.
TRS	The identifier associated with a unique TRS (township, range, and section) in Illinois, USA
County	The name of each unique county in Illinois, USA.
Notes
National Land Cover Database (NLCD)	basis of HSI score
	years 2001, 2004, 2006, 2008, 2011, 2013, 2016, 2019, and 2021
	extent --- Illinois state borders
	includes entire state of Illinois

## Sheet: LCU_TRS Values
TRS	Year	LCU_TRS
210N10W5	2001	756.723
210N10W5	2004	696.665
210N10W5	2006	756.723
210N10W5	2008	738.706
210N10W5	2011	756.723
210N10W5	2013	696.665
210N10W5	2016	756.723
210N10W5	2019	696.665
210N10W5	2021	696.665
210N10W6	2001	964.588
210N10W6	2004	962.985
210N10W6	2006	964.588
210N10W6	2008	964.588
210N10W6	2011	964.588
210N10W6	2013	962.985
210N10W6	2016	970.997
210N10W6	2019	962.184
210N10W6	2021	962.184
210N11W1	2001	908.405
210N11W1	2004	908.405
210N11W1	2006	908.405
210N11W1	2008	905.832
210N11W1	2011	906.475
210N11W1	2013	905.832
210N11W1	2016	906.475
210N11W1	2019	910.978
210N11W1	2021	915.482
210N11W10	2001	1062.25
210N11W10	2004	1062.25
210N11W10	2006	1062.25
210N11W10	2008	1062.25
210N11W10	2011	1062.25
210N11W10	2013	1062.25
210N11W10	2016	1062.25
210N11W10	2019	1062.25
210N11W10	2021	1062.25
210N11W11	2001	1020.76
210N11W11	2004	1020.76
210N11W11	2006	1020.76
210N11W11	2008	1020.76
210N11W11	2011	1020.76
210N11W11	2013	1020.76
210N11W11	2016	1020.76
210N11W11	2019	1020.76
210N11W11	2021	1021.26
210N11W14	2001	948.968
210N11W14	2004	946.608
210N11W14	2006	948.968
210N11W14	2008	946.608
210N11W14	2011	948.968
210N11W14	2013	946.608
210N11W14	2016	948.968
210N11W14	2019	948.968
210N11W14	2021	953.69
210N11W15	2001	1033.74
210N11W15	2004	1033.74
210N11W15	2006	1033.74
210N11W15	2008	1033.74
210N11W15	2011	1033.74
210N11W15	2013	1033.74
210N11W15	2016	1033.74
210N11W15	2019	1041.99
210N11W15	2021	1041.99
210N11W16	2001	1063.27
210N11W16	2004	1063.27
210N11W16	2006	1063.27
210N11W16	2008	1063.27
210N11W16	2011	1063.27
210N11W16	2013	1063.27
210N11W16	2016	1063.27
210N11W16	2019	1063.27
210N11W16	2021	1063.27
210N11W17	2001	826.449
210N11W17	2004	814.682
210N11W17	2006	826.449
210N11W17	2008	1019.82
210N11W17	2011	826.449
210N11W17	2013	814.682
210N11W17	2016	826.449
210N11W17	2019	820.173
210N11W17	2021	814.682
210N11W18	2001	753.054
210N11W18	2004	561.701
210N11W18	2006	753.054
210N11W18	2008	1034.1
210N11W18	2011	753.054
210N11W18	2013	561.701
210N11W18	2016	753.054
210N11W18	2019	567.68
210N11W18	2021	561.701
210N11W19	2001	1049.24
210N11W19	2004	993.721
210N11W19	2006	1049.24
210N11W19	2008	1052.81
210N11W19	2011	1048.44
210N11W19	2013	992.928
210N11W19	2016	1048.44
210N11W19	2019	1000.46
210N11W19	2021	992.928
210N11W2	2001	1022.21
210N11W2	2004	1022.21
210N11W2	2006	1022.21
210N11W2	2008	1022.21
210N11W2	2011	1022.21
210N11W2	2013	1022.21
210N11W2	2016	1022.21
210N11W2	2019	1022.21
210N11W2	2021	1022.21
210N11W20	2001	1032.7
210N11W20	2004	1030.36
210N11W20	2006	1032.7
210N11W20	2008	1032.7
210N11W20	2011	1032.7
210N11W20	2013	1030.36
210N11W20	2016	1032.7
210N11W20	2019	1030.36
210N11W20	2021	1030.36
210N11W21	2001	1040.04
210N11W21	2004	1040.04
210N11W21	2006	1040.04
210N11W21	2008	1040.04
210N11W21	2011	1040.04
210N11W21	2013	1040.43
210N11W21	2016	1040.43
210N11W21	2019	1040.43
210N11W21	2021	1040.43
210N11W22	2001	1050.55
210N11W22	2004	979.231
210N11W22	2006	1050.55
210N11W22	2008	1050.55
210N11W22	2011	1050.55
210N11W22	2013	979.231
210N11W22	2016	1050.55
210N11W22	2019	972.262
210N11W22	2021	964.475
210N11W23	2001	1008.17
210N11W23	2004	1008.17
210N11W23	2006	1008.17
210N11W23	2008	1008.17
210N11W23	2011	1008.17
210N11W23	2013	1008.17
210N11W23	2016	1008.17
210N11W23	2019	1008.17
210N11W23	2021	1008.93
210N11W26	2001	559.006
210N11W26	2004	566.173
210N11W26	2006	541.089
210N11W26	2008	544.673
210N11W26	2011	537.506
210N11W26	2013	533.922
210N11W26	2016	512.422
210N11W26	2019	512.422
210N11W26	2021	512.422
210N11W27	2001	676.565
210N11W27	2004	504.258
210N11W27	2006	664.285
210N11W27	2008	785.553
210N11W27	2011	653.156
210N11W27	2013	480.081
210N11W27	2016	653.156
210N11W27	2019	482
210N11W27	2021	473.174
210N11W28	2001	937.836
210N11W28	2004	937.836
210N11W28	2006	937.836
210N11W28	2008	938.611
210N11W28	2011	938.223
210N11W28	2013	940.935
210N11W28	2016	983.159
210N11W28	2019	940.16
210N11W28	2021	941.322
210N11W29	2001	1053.07
210N11W29	2004	1052.3
210N11W29	2006	1053.07
210N11W29	2008	1053.07
210N11W29	2011	1053.07
210N11W29	2013	1052.3
210N11W29	2016	1053.07
210N11W29	2019	1052.68
210N11W29	2021	1052.3
210N11W3	2001	1072.04
210N11W3	2004	1072.04
210N11W3	2006	1072.04
210N11W3	2008	1072.04
210N11W3	2011	1072.04
210N11W3	2013	1072.04
210N11W3	2016	1072.04
210N11W3	2019	1072.04
210N11W3	2021	1072.04
210N11W30	2001	1008.29
210N11W30	2004	997.97
210N11W30	2006	1008.29
210N11W30	2008	1008.29
210N11W30	2011	1008.29
210N11W30	2013	998.763
210N11W30	2016	1008.29
210N11W30	2019	1003.92
210N11W30	2021	998.763
210N11W31	2001	1017.06
210N11W31	2004	1000.27
210N11W31	2006	1017.06
210N11W31	2008	1017.06
210N11W31	2011	1016.66
210N11W31	2013	999.87
210N11W31	2016	1016.66
210N11W31	2019	998.671
210N11W31	2021	996.272
210N11W32	2001	1060.76
210N11W32	2004	1060.76
210N11W32	2006	1060.76
210N11W32	2008	1060.37
210N11W32	2011	1060.37
210N11W32	2013	1060.37
210N11W32	2016	1060.37
210N11W32	2019	1060.37
210N11W32	2021	1060.37
210N11W33	2001	867.184
210N11W33	2004	763.045
210N11W33	2006	867.184
210N11W33	2008	1061.68
210N11W33	2011	867.184
210N11W33	2013	763.045
210N11W33	2016	867.184
210N11W33	2019	756.154
210N11W33	2021	746.965
210N11W34	2001	278.739
210N11W34	2004	194.074
210N11W34	2006	278.739
210N11W34	2008	1071.66
210N11W34	2011	278.739
210N11W34	2013	245.492
210N11W34	2016	286.085
210N11W34	2019	251.677
210N11W34	2021	245.492
210N11W35	2001	938.005
210N11W35	2004	938.005
210N11W35	2006	938.005
210N11W35	2008	938.005
210N11W35	2011	938.005
210N11W35	2013	938.005
210N11W35	2016	939.271
210N11W35	2019	917.751
210N11W35	2021	917.751
210N11W4	2001	1065.15
210N11W4	2004	1054.91
210N11W4	2006	1065.15
210N11W4	2008	1065.15
210N11W4	2011	1065.15
210N11W4	2013	1054.91
210N11W4	2016	1065.15
210N11W4	2019	1057.94
210N11W4	2021	1054.91
210N11W5	2001	1067.68
210N11W5	2004	1067.3
210N11W5	2006	1067.3
210N11W5	2008	1067.3
210N11W5	2011	1067.3
210N11W5	2013	1067.3
210N11W5	2016	1067.3
210N11W5	2019	1067.3
210N11W5	2021	1067.3
210N11W6	2001	710.316
210N11W6	2004	619.638
210N11W6	2006	710.316
210N11W6	2008	1100.87
210N11W6	2011	710.316
210N11W6	2013	619.638
210N11W6	2016	698.783
210N11W6	2019	607.706
210N11W6	2021	606.911
210N11W7	2001	1017.51
210N11W7	2004	873.668
210N11W7	2006	1017.51
210N11W7	2008	1065.58
210N11W7	2011	1017.11
210N11W7	2013	873.274
210N11W7	2016	1017.11
210N11W7	2019	878.791
210N11W7	2021	873.274
210N11W8	2001	1065.86
210N11W8	2004	1065.86
210N11W8	2006	1065.86
210N11W8	2008	1065.86
210N11W8	2011	1065.86
210N11W8	2013	1065.86
210N11W8	2016	1065.86
210N11W8	2019	1065.86
210N11W8	2021	1065.86
210N11W9	2001	1049.39
210N11W9	2004	1049.39
210N11W9	2006	1049.39
210N11W9	2008	1049.39
210N11W9	2011	1049.39
210N11W9	2013	1049.39
210N11W9	2016	1049.39
210N11W9	2019	1054.71
210N11W9	2021	1054.71
210N12W1	2001	875.715
210N12W1	2004	845.084
210N12W1	2006	875.715
210N12W1	2008	1054.39
210N12W1	2011	875.715
210N12W1	2013	845.084
210N12W1	2016	875.715
210N12W1	2019	849.404
210N12W1	2021	845.084
210N12W10	2001	946.136
210N12W10	2004	946.136
210N12W10	2006	946.136
210N12W10	2008	946.136
210N12W10	2011	946.136
210N12W10	2013	946.136
210N12W10	2016	946.136
210N12W10	2019	949.466
210N12W10	2021	949.466
210N12W11	2001	1070.25
210N12W11	2004	1070.25
210N12W11	2006	1070.25
210N12W11	2008	1070.25
210N12W11	2011	1070.25
210N12W11	2013	1070.25
210N12W11	2016	1070.25
210N12W11	2019	1070.25
210N12W11	2021	1070.25
210N12W12	2001	1063.24
210N12W12	2004	1060.91
210N12W12	2006	1063.24
210N12W12	2008	1067.51
210N12W12	2011	1063.24
210N12W12	2013	1060.91
210N12W12	2016	1063.24
210N12W12	2019	1063.24
210N12W12	2021	1060.91
210N12W13	2001	1060.09
210N12W13	2004	1060.47
210N12W13	2006	1060.47
210N12W13	2008	1061.25
210N12W13	2011	1060.86
210N12W13	2013	1060.86
210N12W13	2016	1060.86
210N12W13	2019	1060.86
210N12W13	2021	1061.25
210N12W14	2001	1055.27
210N12W14	2004	1057.65
210N12W14	2006	1058.04
210N12W14	2008	1057.65
210N12W14	2011	1054.88
210N12W14	2013	1057.65
210N12W14	2016	1061.6
210N12W14	2019	1061.6
210N12W14	2021	1061.6
210N12W15	2001	1104.03
210N12W15	2004	1104.03
210N12W15	2006	1104.03
210N12W15	2008	1104.03
210N12W15	2011	1104.03
210N12W15	2013	1104.03
210N12W15	2016	1104.03
210N12W15	2019	1104.03
210N12W15	2021	1104.03
210N12W16	2001	1042.61
210N12W16	2004	1041.84
210N12W16	2006	1041.84
210N12W16	2008	1041.84
210N12W16	2011	1041.84
210N12W16	2013	1041.84
210N12W16	2016	1041.84
210N12W16	2019	1041.84
210N12W16	2021	1041.84
210N12W17	2001	1004.36
210N12W17	2004	1004.36
210N12W17	2006	1004.36
210N12W17	2008	1004.36
210N12W17	2011	1004.36
210N12W17	2013	1004.36
210N12W17	2016	1004.36
210N12W17	2019	1007.81
210N12W17	2021	1007.81
210N12W18	2001	1010.32
210N12W18	2004	1010.32
210N12W18	2006	1010.32
210N12W18	2008	1010.32
210N12W18	2011	1010.32
210N12W18	2013	1010.32
210N12W18	2016	1010.32
210N12W18	2019	1010.32
210N12W18	2021	1010.71
210N12W19	2001	1054.45
210N12W19	2004	1052.93
210N12W19	2006	1052.93
210N12W19	2008	1052.55
210N12W19	2011	1052.55
210N12W19	2013	1052.55
210N12W19	2016	1050.65
210N12W19	2019	1050.65
210N12W19	2021	1050.65
210N12W2	2001	952.798
210N12W2	2004	952.798
210N12W2	2006	952.798
210N12W2	2008	952.798
210N12W2	2011	952.798
210N12W2	2013	952.798
210N12W2	2016	952.798
210N12W2	2019	952.798
210N12W2	2021	953.327
210N12W20	2001	1028.23
210N12W20	2004	1032.09
210N12W20	2006	1030.16
210N12W20	2008	1032.09
210N12W20	2011	1033.24
210N12W20	2013	1032.47
210N12W20	2016	1032.09
210N12W20	2019	1032.09
210N12W20	2021	1033.24
210N12W21	2001	1061.5
210N12W21	2004	1061.5
210N12W21	2006	1061.5
210N12W21	2008	1061.5
210N12W21	2011	1061.5
210N12W21	2013	1061.5
210N12W21	2016	1061.5
210N12W21	2019	1061.5
210N12W21	2021	1061.5
210N12W22	2001	1064.88
210N12W22	2004	1064.88
210N12W22	2006	1064.88
210N12W22	2008	1064.88
210N12W22	2011	1064.88
210N12W22	2013	1064.88
210N12W22	2016	1064.88
210N12W22	2019	1064.88
210N12W22	2021	1064.88
210N12W23	2001	1050.04
210N12W23	2004	1050.04
210N12W23	2006	1050.04
210N12W23	2008	1050.04
210N12W23	2011	1050.04
210N12W23	2013	1050.04
210N12W23	2016	1050.04
210N12W23	2019	1050.04
210N12W23	2021	1050.04
210N12W24	2001	1059.2
210N12W24	2004	1059.2
210N12W24	2006	1059.2
210N12W24	2008	1059.2
210N12W24	2011	1059.2
210N12W24	2013	1059.2
210N12W24	2016	1059.2
210N12W24	2019	1059.2
210N12W24	2021	1059.2
210N12W25	2001	1042.44
210N12W25	2004	1042.44
210N12W25	2006	1042.44
210N12W25	2008	1042.44
210N12W25	2011	1042.44
210N12W25	2013	1042.44
210N12W25	2016	1042.44
210N12W25	2019	1044.37
210N12W25	2021	1044.37
210N12W26	2001	1057.81
210N12W26	2004	1057.81
210N12W26	2006	1057.81
210N12W26	2008	1057.81
210N12W26	2011	1057.81
210N12W26	2013	1057.81
210N12W26	2016	1057.81
210N12W26	2019	1057.81
210N12W26	2021	1057.81
210N12W27	2001	1096.98
210N12W27	2004	1096.98
210N12W27	2006	1096.98
210N12W27	2008	1096.98
210N12W27	2011	1096.98
210N12W27	2013	1096.98
210N12W27	2016	1096.98
210N12W27	2019	1096.98
210N12W27	2021	1096.98
210N12W28	2001	1046.71
210N12W28	2004	1033.72
210N12W28	2006	1046.71
210N12W28	2008	1070.39
210N12W28	2011	1046.71
210N12W28	2013	1033.72
210N12W28	2016	1046.71
210N12W28	2019	1039.83
210N12W28	2021	1033.72
210N12W29	2001	924.825
210N12W29	2004	869.992
210N12W29	2006	924.825
210N12W29	2008	1058.43
210N12W29	2011	924.825
210N12W29	2013	869.22
210N12W29	2016	924.825
210N12W29	2019	881.19
210N12W29	2021	869.22
210N12W3	2001	859.965
210N12W3	2004	859.965
210N12W3	2006	859.965
210N12W3	2008	859.965
210N12W3	2011	859.965
210N12W3	2013	859.965
210N12W3	2016	859.965
210N12W3	2019	859.965
210N12W3	2021	861.156
210N12W30	2001	1097.53
210N12W30	2004	1097.53
210N12W30	2006	1097.53
210N12W30	2008	1097.53
210N12W30	2011	1097.53
210N12W30	2013	1097.53
210N12W30	2016	1097.53
210N12W30	2019	1097.53
210N12W30	2021	1097.53
210N12W31	2001	1060.71
210N12W31	2004	1061.83
210N12W31	2006	1061.83
210N12W31	2008	1061.83
210N12W31	2011	1061.46
210N12W31	2013	1061.83
210N12W31	2016	1061.83
210N12W31	2019	1061.83
210N12W31	2021	1061.83
210N12W32	2001	1073.64
210N12W32	2004	1075.19
210N12W32	2006	1077.52
210N12W32	2008	1077.52
210N12W32	2011	1077.52
210N12W32	2013	1077.52
210N12W32	2016	1077.52
210N12W32	2019	1077.52
210N12W32	2021	1077.52
210N12W33	2001	1051.97
210N12W33	2004	1051.97
210N12W33	2006	1051.97
210N12W33	2008	1051.97
210N12W33	2011	1051.97
210N12W33	2013	1051.97
210N12W33	2016	1051.97
210N12W33	2019	1051.97
210N12W33	2021	1051.97
210N12W34	2001	1092.51
210N12W34	2004	1092.51
210N12W34	2006	1092.51
210N12W34	2008	1092.51
210N12W34	2011	1092.51
210N12W34	2013	1092.51
210N12W34	2016	1092.51
210N12W34	2019	1092.51
210N12W34	2021	1092.51
210N12W35	2001	1075.04
210N12W35	2004	1075.04
210N12W35	2006	1075.04
210N12W35	2008	1075.04
210N12W35	2011	1075.04
210N12W35	2013	1075.04
210N12W35	2016	1075.04
210N12W35	2019	1075.04
210N12W35	2021	1075.04
210N12W36	2001	1072.55
210N12W36	2004	1072.55
210N12W36	2006	1072.94
210N12W36	2008	1073.33
210N12W36	2011	1073.71
210N12W36	2013	1073.71
210N12W36	2016	1073.71
210N12W36	2019	1073.71
210N12W36	2021	1073.71
210N12W4	2001	1101.94
210N12W4	2004	1101.94
210N12W4	2006	1101.94
210N12W4	2008	1101.94
210N12W4	2011	1101.94
210N12W4	2013	1101.94
210N12W4	2016	1101.94
210N12W4	2019	1101.94
210N12W4	2021	1101.94
210N12W5	2001	1030.34
210N12W5	2004	1026.53
210N12W5	2006	1021.95
210N12W5	2008	1029.2
210N12W5	2011	1029.96
210N12W5	2013	1029.96
210N12W5	2016	1027.67
210N12W5	2019	1037.59
210N12W5	2021	1037.59
210N12W6	2001	1069.53
210N12W6	2004	1069.53
210N12W6	2006	1069.53
210N12W6	2008	1069.53
210N12W6	2011	1069.53
210N12W6	2013	1069.53
210N12W6	2016	1069.53
210N12W6	2019	1069.53
210N12W6	2021	1069.91
210N12W7	2001	979.782
210N12W7	2004	983.702
210N12W7	2006	983.31
210N12W7	2008	984.486
210N12W7	2011	985.663
210N12W7	2013	987.623
210N12W7	2016	988.015
210N12W7	2019	999.777
210N12W7	2021	999.777
210N12W8	2001	1004.58
210N12W8	2004	1001.84
210N12W8	2006	1001.84
210N12W8	2008	1004.98
210N12W8	2011	1006.15
210N12W8	2013	1004.98
210N12W8	2016	1005.37
210N12W8	2019	1017.91
210N12W8	2021	1024.18
210N12W9	2001	1066.24
210N12W9	2004	1066.24
210N12W9	2006	1066.24
210N12W9	2008	1066.24
210N12W9	2011	1066.24
210N12W9	2013	1066.24
210N12W9	2016	1066.24
210N12W9	2019	1066.24
210N12W9	2021	1066.24
210N13W1	2001	1024.36
210N13W1	2004	1024.36
210N13W1	2006	1024.36
210N13W1	2008	1024.36
210N13W1	2011	1024.36
210N13W1	2013	1023.18
210N13W1	2016	1022.4
210N13W1	2019	1035.32
210N13W1	2021	1035.32
210N13W10	2001	454.776
210N13W10	2004	188.364
210N13W10	2006	454.776
210N13W10	2008	1069.78
210N13W10	2011	454.776
210N13W10	2013	188.364
210N13W10	2016	454.776
210N13W10	2019	188.364
210N13W10	2021	188.364
210N13W11	2001	1045.43
210N13W11	2004	1040.07
210N13W11	2006	1045.43
210N13W11	2008	1047.73
210N13W11	2011	1045.43
210N13W11	2013	1040.07
210N13W11	2016	1045.43
210N13W11	2019	1040.45
210N13W11	2021	1040.07
210N13W12	2001	1059.78
210N13W12	2004	1059.78
210N13W12	2006	1059.78
210N13W12	2008	1059.78
210N13W12	2011	1059.78
210N13W12	2013	1059
210N13W12	2016	1058.61
210N13W12	2019	1058.61
210N13W12	2021	1058.61
210N13W13	2001	1053.84
210N13W13	2004	1053.07
210N13W13	2006	1053.84
210N13W13	2008	1053.84
210N13W13	2011	1053.84
210N13W13	2013	1053.07
210N13W13	2016	1053.84
210N13W13	2019	1053.84
210N13W13	2021	1053.07
210N13W14	2001	947.626
210N13W14	2004	941.539
210N13W14	2006	947.626
210N13W14	2008	1038.17
210N13W14	2011	947.626
210N13W14	2013	941.539
210N13W14	2016	947.626
210N13W14	2019	944.202
210N13W14	2021	941.539
210N13W15	2001	286.449
210N13W15	2004	253.906
210N13W15	2006	286.449
210N13W15	2008	1088.66
210N13W15	2011	286.449
210N13W15	2013	253.906
210N13W15	2016	286.449
210N13W15	2019	251.258
210N13W15	2021	253.906
210N13W16	2001	885.236
210N13W16	2004	664.303
210N13W16	2006	885.236
210N13W16	2008	1054.6
210N13W16	2011	885.236
210N13W16	2013	664.303
210N13W16	2016	885.236
210N13W16	2019	677.476
210N13W16	2021	664.303
210N13W17	2001	1009.93
210N13W17	2004	1009.93
210N13W17	2006	1009.93
210N13W17	2008	1009.93
210N13W17	2011	1009.93
210N13W17	2013	1009.93
210N13W17	2016	1009.93
210N13W17	2019	1009.93
210N13W17	2021	1009.93
210N13W18	2001	1042.37
210N13W18	2004	1039.95
210N13W18	2006	1041.56
210N13W18	2008	1039.55
210N13W18	2011	1039.95
210N13W18	2013	1040.35
210N13W18	2016	1038.74
210N13W18	2019	1038.74
210N13W18	2021	1038.74
210N13W19	2001	1041.59
210N13W19	2004	1041.59
210N13W19	2006	1041.59
210N13W19	2008	1041.59
210N13W19	2011	1041.59
210N13W19	2013	1041.59
210N13W19	2016	1041.59
210N13W19	2019	1041.59
210N13W19	2021	1041.59
210N13W2	2001	1014.36
210N13W2	2004	971.906
210N13W2	2006	1014.36
210N13W2	2008	1043.06
210N13W2	2011	1014.36
210N13W2	2013	971.906
210N13W2	2016	1014.36
210N13W2	2019	976.353
210N13W2	2021	971.906
210N13W20	2001	1032.29
210N13W20	2004	1031.93
210N13W20	2006	1032.29
210N13W20	2008	1035.54
210N13W20	2011	1032.29
210N13W20	2013	1031.93
210N13W20	2016	1032.29
210N13W20	2019	1032.29
210N13W20	2021	1031.93
210N13W21	2001	596.467
210N13W21	2004	416.36
210N13W21	2006	596.467
210N13W21	2008	1032.52
210N13W21	2011	596.467
210N13W21	2013	416.36
210N13W21	2016	596.467
210N13W21	2019	425.84
210N13W21	2021	416.36
210N13W22	2001	829.903
210N13W22	2004	729.228
210N13W22	2006	829.903
210N13W22	2008	1041.59
210N13W22	2011	829.903
210N13W22	2013	729.228
210N13W22	2016	829.903
210N13W22	2019	744.922
210N13W22	2021	729.228
210N13W23	2001	634.996
210N13W23	2004	511.546
210N13W23	2006	634.996
210N13W23	2008	1044.31
210N13W23	2011	634.996
210N13W23	2013	511.546
210N13W23	2016	634.996
210N13W23	2019	519.262
210N13W23	2021	511.546
210N13W24	2001	1024.41
210N13W24	2004	1010.31
210N13W24	2006	1024.41
210N13W24	2008	1066.71
210N13W24	2011	1024.41
210N13W24	2013	1010.31
210N13W24	2016	1024.41
210N13W24	2019	1013.74
210N13W24	2021	1010.31
210N13W25	2001	479.678
210N13W25	2004	346.862
210N13W25	2006	479.293
210N13W25	2008	1057.14
210N13W25	2011	479.293
210N13W25	2013	346.862
210N13W25	2016	479.293
210N13W25	2019	352.636
210N13W25	2021	346.862
210N13W26	2001	628.272
210N13W26	2004	228.428
210N13W26	2006	628.272
210N13W26	2008	1031.56
210N13W26	2011	628.272
210N13W26	2013	228.428
210N13W26	2016	628.272
210N13W26	2019	233.402
210N13W26	2021	228.428
210N13W27	2001	706.38
210N13W27	2004	1.85889
210N13W27	2006	706.38
210N13W27	2008	1035.4
210N13W27	2011	706.38
210N13W27	2013	1.85889
210N13W27	2016	706.38
210N13W27	2019	348.728
210N13W27	2021	1.85889
210N13W28	2001	46.0226
210N13W28	2006	46.0226
210N13W28	2008	1075.73
210N13W28	2011	46.0226
210N13W28	2016	46.0226
210N13W29	2001	570.376
210N13W29	2004	226.794
210N13W29	2006	570.376
210N13W29	2008	1084.99
210N13W29	2011	570.376
210N13W29	2013	226.794
210N13W29	2016	570.376
210N13W29	2019	230.185
210N13W29	2021	226.794
210N13W3	2001	638.799
210N13W3	2004	520.106
210N13W3	2006	638.799
210N13W3	2008	1009.71
210N13W3	2011	638.799
210N13W3	2013	520.106
210N13W3	2016	628.495
210N13W3	2019	512.275
210N13W3	2021	501.148
210N13W30	2001	1043.17
210N13W30	2004	1043.17
210N13W30	2006	1043.17
210N13W30	2008	1043.17
210N13W30	2011	1043.17
210N13W30	2013	1043.17
210N13W30	2016	1043.17
210N13W30	2019	1043.17
210N13W30	2021	1043.17
210N13W31	2001	743.303
210N13W31	2004	690.587
210N13W31	2006	743.303
210N13W31	2008	1032.49
210N13W31	2011	743.303
210N13W31	2013	690.587
210N13W31	2016	743.303
210N13W31	2019	689.457
210N13W31	2021	690.21
210N13W32	2001	180.909
210N13W32	2004	64.8543
210N13W32	2006	180.909
210N13W32	2008	1076.35
210N13W32	2011	180.909
210N13W32	2013	64.8543
210N13W32	2016	180.909
210N13W32	2019	65.2335
210N13W32	2021	64.8543
210N13W33	2001	585.487
210N13W33	2004	282.144
210N13W33	2006	585.487
210N13W33	2008	1059.2
210N13W33	2011	585.487
210N13W33	2013	282.144
210N13W33	2016	585.487
210N13W33	2019	285.998
210N13W33	2021	282.144
210N13W34	2001	453.446
210N13W34	2004	177.785
210N13W34	2006	453.446
210N13W34	2008	1053.71
210N13W34	2011	453.446
210N13W34	2013	177.785
210N13W34	2016	453.446
210N13W34	2019	349.07
210N13W34	2021	177.785
210N13W35	2001	1029.25
210N13W35	2004	917.5
210N13W35	2006	1029.25
210N13W35	2008	1047.36
210N13W35	2011	1029.25
210N13W35	2013	917.5
210N13W35	2016	1029.25
210N13W35	2019	924.821
210N13W35	2021	917.5
210N13W36	2001	832.608
210N13W36	2004	715.355
210N13W36	2006	832.608
210N13W36	2008	1014.41
210N13W36	2011	832.608
210N13W36	2013	715.355
210N13W36	2016	832.608
210N13W36	2019	727.577
210N13W36	2021	715.355
210N13W4	2001	924.016
210N13W4	2004	924.851
210N13W4	2006	924.433
210N13W4	2008	923.599
210N13W4	2011	924.016
210N13W4	2013	924.433
210N13W4	2016	924.433
210N13W4	2019	922.347
210N13W4	2021	913.582
210N13W5	2001	901.728
210N13W5	2004	901.728
210N13W5	2006	901.302
210N13W5	2008	901.302
210N13W5	2011	901.302
210N13W5	2013	901.302
210N13W5	2016	901.302
210N13W5	2019	898.742
210N13W5	2021	899.596
210N13W6	2001	842.177
210N13W6	2004	842.177
210N13W6	2006	842.177
210N13W6	2008	842.177
210N13W6	2011	842.177
210N13W6	2013	842.177
210N13W6	2016	842.177
210N13W6	2019	842.177
210N13W6	2021	843.073
210N13W7	2001	659.156
210N13W7	2004	659.156
210N13W7	2006	658.767
210N13W7	2008	657.989
210N13W7	2011	657.989
210N13W7	2013	658.378
210N13W7	2016	657.6
210N13W7	2019	657.6
210N13W7	2021	657.989
210N13W8	2001	591.137
210N13W8	2004	572.477
210N13W8	2006	575.089
210N13W8	2008	574.343
210N13W8	2011	574.343
210N13W8	2013	573.97
210N13W8	2016	574.343
210N13W8	2019	584.792
210N13W8	2021	584.792
210N13W9	2001	1048.45
210N13W9	2004	1039.43
210N13W9	2006	1048.45
210N13W9	2008	1057.48
210N13W9	2011	1048.45
210N13W9	2013	1039.43
210N13W9	2016	1048.45
210N13W9	2019	1040.94
210N13W9	2021	1037.18
210N14W1	2001	913.784
210N14W1	2004	913.784
210N14W1	2006	913.784
210N14W1	2008	913.784
210N14W1	2011	913.784
210N14W1	2013	913.784
210N14W1	2016	913.784
210N14W1	2019	913.784
210N14W1	2021	914.171
210N14W10	2001	974.61
210N14W10	2004	888.044
210N14W10	2006	974.236
210N14W10	2008	1006.33
210N14W10	2011	974.236
210N14W10	2013	887.671
210N14W10	2016	974.236
210N14W10	2019	888.79
210N14W10	2021	887.671
210N14W11	2001	984.379
210N14W11	2004	959.779
210N14W11	2006	984.379
210N14W11	2008	992.706
210N14W11	2011	984.379
210N14W11	2013	959.779
210N14W11	2016	984.379
210N14W11	2019	968.862
210N14W11	2021	963.186
210N14W12	2001	851.848
210N14W12	2004	815.056
210N14W12	2006	851.848
210N14W12	2008	851.848
210N14W12	2011	851.848
210N14W12	2013	815.056
210N14W12	2016	851.848
210N14W12	2019	814.68
210N14W12	2021	815.056
210N14W13	2001	1049.51
210N14W13	2004	1049.51
210N14W13	2006	1049.14
210N14W13	2008	1049.14
210N14W13	2011	1049.14
210N14W13	2013	1049.14
210N14W13	2016	1049.14
210N14W13	2019	1049.14
210N14W13	2021	1049.14
210N14W14	2001	894.777
210N14W14	2004	894.025
210N14W14	2006	893.65
210N14W14	2008	1013.85
210N14W14	2011	892.898
210N14W14	2013	892.523
210N14W14	2016	892.898
210N14W14	2019	892.898
210N14W14	2021	892.147
210N14W15	2001	907.587
210N14W15	2004	604.054
210N14W15	2006	907.587
210N14W15	2008	1026.59
210N14W15	2011	907.587
210N14W15	2013	604.054
210N14W15	2016	907.587
210N14W15	2019	615.728
210N14W15	2021	604.054
210N14W16	2001	818.008
210N14W16	2004	133.568
210N14W16	2006	818.008
210N14W16	2008	914.516
210N14W16	2011	804.11
210N14W16	2013	133.954
210N14W16	2016	803.338
210N14W16	2019	139.359
210N14W16	2021	133.954
210N14W17	2001	383.226
210N14W17	2004	362.378
210N14W17	2006	380.572
210N14W17	2008	592.465
210N14W17	2011	369.201
210N14W17	2013	351.006
210N14W17	2016	364.273
210N14W17	2019	195.593
210N14W17	2021	351.006
210N14W18	2001	184.287
210N14W18	2004	27.9829
210N14W18	2006	184.287
210N14W18	2008	922.636
210N14W18	2011	184.287
210N14W18	2013	27.9829
210N14W18	2016	184.287
210N14W18	2019	1.59902
210N14W18	2021	27.9829
210N14W19	2001	38.9357
210N14W19	2004	21.6309
210N14W19	2006	38.9357
210N14W19	2008	315.418
210N14W19	2011	38.9357
210N14W19	2013	21.6309
210N14W19	2016	38.9357
210N14W19	2019	21.6309
210N14W19	2021	21.6309
210N14W2	2001	826.663
210N14W2	2004	675.553
210N14W2	2006	826.663
210N14W2	2008	984.73
210N14W2	2011	826.663
210N14W2	2013	675.553
210N14W2	2016	826.663
210N14W2	2019	686.76
210N14W2	2021	675.553
210N14W20	2001	209.902
210N14W20	2004	189.79
210N14W20	2006	209.902
210N14W20	2008	208.805
210N14W20	2011	209.902
210N14W20	2013	189.79
210N14W20	2016	209.902
210N14W20	2019	190.155
210N14W20	2021	189.79
210N14W21	2001	891.046
210N14W21	2004	798.855
210N14W21	2006	890.66
210N14W21	2008	886.803
210N14W21	2011	890.274
210N14W21	2013	798.469
210N14W21	2016	890.274
210N14W21	2019	805.027
210N14W21	2021	798.084
210N14W22	2001	954.662
210N14W22	2004	929.751
210N14W22	2006	954.662
210N14W22	2008	965.393
210N14W22	2011	954.662
210N14W22	2013	929.751
210N14W22	2016	954.662
210N14W22	2019	937.8
210N14W22	2021	937.416
210N14W23	2001	982.271
210N14W23	2004	979.658
210N14W23	2006	981.898
210N14W23	2008	1030.81
210N14W23	2011	981.898
210N14W23	2013	979.284
210N14W23	2016	981.898
210N14W23	2019	985.631
210N14W23	2021	983.018
210N14W24	2001	1074.26
210N14W24	2004	1074.26
210N14W24	2006	1074.26
210N14W24	2008	1074.26
210N14W24	2011	1074.26
210N14W24	2013	1073.08
210N14W24	2016	1073.08
210N14W24	2019	1073.08
210N14W24	2021	1073.08
210N14W25	2001	1058.35
210N14W25	2004	1058.35
210N14W25	2006	1058.35
210N14W25	2008	1058.35
210N14W25	2011	1058.35
210N14W25	2013	1058.35
210N14W25	2016	1058.35
210N14W25	2019	1058.35
210N14W25	2021	1058.35
210N14W26	2001	1051.1
210N14W26	2004	1050.73
210N14W26	2006	1050.73
210N14W26	2008	1050.73
210N14W26	2011	1050.73
210N14W26	2013	1050.73
210N14W26	2016	1050.73
210N14W26	2019	1050.73
210N14W26	2021	1051.1
210N14W27	2001	1054.8
210N14W27	2004	1054.8
210N14W27	2006	1054.43
210N14W27	2008	1054.43
210N14W27	2011	1054.43
210N14W27	2013	1054.43
210N14W27	2016	1054.43
210N14W27	2019	1054.43
210N14W27	2021	1054.43
210N14W28	2001	926.916
210N14W28	2004	927.298
210N14W28	2006	926.535
210N14W28	2008	927.298
210N14W28	2011	927.679
210N14W28	2013	928.443
210N14W28	2016	928.443
210N14W28	2019	928.443
210N14W28	2021	929.587
210N14W29	2001	828.049
210N14W29	2004	544.522
210N14W29	2006	828.049
210N14W29	2008	1024.08
210N14W29	2011	828.049
210N14W29	2013	544.522
210N14W29	2016	828.049
210N14W29	2019	557.29
210N14W29	2021	544.522
210N14W3	2001	925.582
210N14W3	2004	847.911
210N14W3	2006	924.821
210N14W3	2008	1021.15
210N14W3	2011	924.821
210N14W3	2013	847.15
210N14W3	2016	924.821
210N14W3	2019	851.338
210N14W3	2021	847.15
210N14W30	2001	904.605
210N14W30	2004	683.287
210N14W30	2006	904.605
210N14W30	2008	1026.78
210N14W30	2011	904.193
210N14W30	2013	683.287
210N14W30	2016	904.193
210N14W30	2019	684.933
210N14W30	2021	683.287
210N14W31	2001	346.034
210N14W31	2004	86.3049
210N14W31	2006	346.034
210N14W31	2008	1082.88
210N14W31	2011	346.034
210N14W31	2013	86.3049
210N14W31	2016	346.034
210N14W31	2019	86.3049
210N14W31	2021	86.3049
210N14W32	2001	446.95
210N14W32	2004	234.742
210N14W32	2006	433.804
210N14W32	2008	982.162
210N14W32	2011	429.297
210N14W32	2013	234.742
210N14W32	2016	429.297
210N14W32	2019	230.235
210N14W32	2021	224.602
210N14W33	2001	574.991
210N14W33	2004	338.028
210N14W33	2006	574.991
210N14W33	2008	994.559
210N14W33	2011	574.226
210N14W33	2013	337.262
210N14W33	2016	574.226
210N14W33	2019	346.449
210N14W33	2021	337.262
210N14W34	2001	592.075
210N14W34	2004	485.358
210N14W34	2006	592.075
210N14W34	2008	1042.87
210N14W34	2011	592.075
210N14W34	2013	485.358
210N14W34	2016	592.075
210N14W34	2019	495.991
210N14W34	2021	485.358
210N14W35	2001	1015.16
210N14W35	2004	1015.16
210N14W35	2006	1015.16
210N14W35	2008	1015.16
210N14W35	2011	1015.16
210N14W35	2013	1015.16
210N14W35	2016	1015.16
210N14W35	2019	1015.16
210N14W35	2021	1015.16
210N14W36	2001	1047.63
210N14W36	2004	1047.63
210N14W36	2006	1047.63
210N14W36	2008	1047.63
210N14W36	2011	1047.63
210N14W36	2013	1051.48
210N14W36	2016	1052.64
210N14W36	2019	1065.73
210N14W36	2021	1065.73
210N14W4	2001	656.518
210N14W4	2004	319.611
210N14W4	2006	656.518
210N14W4	2008	1068.63
210N14W4	2011	656.518
210N14W4	2013	319.611
210N14W4	2016	656.518
210N14W4	2019	321.115
210N14W4	2021	319.611
210N14W5	2001	14.1512
210N14W5	2006	14.1512
210N14W5	2008	1030.29
210N14W5	2011	14.1512
210N14W5	2016	14.1512
210N14W6	2001	917.86
210N14W6	2004	401.463
210N14W6	2006	917.86
210N14W6	2008	1041.7
210N14W6	2011	917.86
210N14W6	2013	401.463
210N14W6	2016	917.86
210N14W6	2019	406.724
210N14W6	2021	401.463
210N14W7	2001	704.871
210N14W7	2004	551.414
210N14W7	2006	704.871
210N14W7	2008	1034.05
210N14W7	2011	704.871
210N14W7	2013	551.414
210N14W7	2016	704.871
210N14W7	2019	556.979
210N14W7	2021	551.414
210N14W8	2001	59.4836
210N14W8	2004	19.4465
210N14W8	2006	59.1022
210N14W8	2008	900.642
210N14W8	2011	59.1022
210N14W8	2013	19.4465
210N14W8	2016	59.1022
210N14W8	2021	19.4465
210N14W9	2001	427.009
210N14W9	2004	31.9401
210N14W9	2006	427.009
210N14W9	2008	1009.54
210N14W9	2011	427.009
210N14W9	2013	31.9401
210N14W9	2016	427.009
210N14W9	2019	33.4611
210N14W9	2021	31.9401
211N10W16	2001	1054.51
211N10W16	2004	1054.51
211N10W16	2006	1054.51
211N10W16	2008	1054.51
211N10W16	2011	1054.51
211N10W16	2013	1054.51
211N10W16	2016	1054.51
211N10W16	2019	1054.51
211N10W16	2021	1054.51
211N10W17	2001	1069.6
211N10W17	2004	1069.6
211N10W17	2006	1069.6
211N10W17	2008	1069.6
211N10W17	2011	1069.22
211N10W17	2013	1069.22
211N10W17	2016	1069.22
211N10W17	2019	1069.22
211N10W17	2021	1069.22
211N10W18	2001	1093.38
211N10W18	2004	1093.38
211N10W18	2006	1093.38
211N10W18	2008	1093.38
211N10W18	2011	1093.38
211N10W18	2013	1093.38
211N10W18	2016	1093.38
211N10W18	2019	1093.38
211N10W18	2021	1093.38
211N10W19	2001	1056.57
211N10W19	2004	1056.57
211N10W19	2006	1056.57
211N10W19	2008	1056.57
211N10W19	2011	1056.57
211N10W19	2013	1056.57
211N10W19	2016	1056.57
211N10W19	2019	1056.57
211N10W19	2021	1056.57
211N10W20	2001	1044.06
211N10W20	2004	1044.06
211N10W20	2006	1044.06
211N10W20	2008	1044.06
211N10W20	2011	1044.06
211N10W20	2013	1044.06
211N10W20	2016	1044.06
211N10W20	2019	1044.06
211N10W20	2021	1044.06
211N10W21	2001	1057.83
211N10W21	2004	995.6
211N10W21	2006	1057.83
211N10W21	2008	1057.83
211N10W21	2011	1057.83
211N10W21	2013	995.6
211N10W21	2016	1057.83
211N10W21	2019	1003.14
211N10W21	2021	995.6
211N10W28	2001	1102.52
211N10W28	2004	1102.52
211N10W28	2006	1102.52
211N10W28	2008	1102.52
211N10W28	2011	1102.52
211N10W28	2013	1102.52
211N10W28	2016	1102.52
211N10W28	2019	1102.52
211N10W28	2021	1102.52
211N10W29	2001	1072.66
211N10W29	2004	1016.89
211N10W29	2006	1069.12
211N10W29	2008	1062.05
211N10W29	2011	1060.09
211N10W29	2013	1003.53
211N10W29	2016	1058.52
211N10W29	2019	1032.6
211N10W29	2021	1028.67
211N10W30	2001	1023.55
211N10W30	2004	1023.55
211N10W30	2006	1023.55
211N10W30	2008	1023.55
211N10W30	2011	1023.55
211N10W30	2013	1023.55
211N10W30	2016	1023.55
211N10W30	2019	1023.55
211N10W30	2021	1023.55
211N10W31	2001	1071.91
211N10W31	2004	1062.03
211N10W31	2006	1071.91
211N10W31	2008	1071.91
211N10W31	2011	1071.91
211N10W31	2013	1059.75
211N10W31	2016	1067.73
211N10W31	2019	1059.37
211N10W31	2021	1056.71
211N10W32	2001	1021.32
211N10W32	2004	952.203
211N10W32	2006	1020.79
211N10W32	2008	1008.03
211N10W32	2011	1019.72
211N10W32	2013	961.241
211N10W32	2016	1020.26
211N10W32	2019	974.533
211N10W32	2021	971.875
211N10W33	2001	1008.09
211N10W33	2004	1005.79
211N10W33	2006	1008.09
211N10W33	2008	1008.09
211N10W33	2011	1008.09
211N10W33	2013	1008.09
211N10W33	2016	1008.09
211N10W33	2019	1008.09
211N10W33	2021	1008.09
211N10W4	2001	998.001
211N10W4	2004	998.001
211N10W4	2006	998.001
211N10W4	2008	998.001
211N10W4	2011	998.001
211N10W4	2013	998.001
211N10W4	2016	998.001
211N10W4	2019	998.001
211N10W4	2021	998.001
211N10W5	2001	965.826
211N10W5	2004	965.826
211N10W5	2006	965.826
211N10W5	2008	965.826
211N10W5	2011	965.442
211N10W5	2013	965.442
211N10W5	2016	965.442
211N10W5	2019	967.743
211N10W5	2021	967.743
211N10W6	2001	918.936
211N10W6	2004	849.706
211N10W6	2006	918.936
211N10W6	2008	918.162
211N10W6	2011	918.936
211N10W6	2013	849.706
211N10W6	2016	918.936
211N10W6	2019	855.894
211N10W6	2021	849.706
211N10W7	2001	1051.4
211N10W7	2004	1051.4
211N10W7	2006	1051.4
211N10W7	2008	1051.4
211N10W7	2011	1051.4
211N10W7	2013	1051.4
211N10W7	2016	1051.4
211N10W7	2019	1051.4
211N10W7	2021	1051.4
211N10W8	2001	1068.75
211N10W8	2004	1068.75
211N10W8	2006	1068.75
211N10W8	2008	1068.75
211N10W8	2011	1068.75
211N10W8	2013	1068.75
211N10W8	2016	1068.75
211N10W8	2019	1068.75
211N10W8	2021	1068.75
211N10W9	2001	1051.15
211N10W9	2004	1051.15
211N10W9	2006	1051.15
211N10W9	2008	1051.15
211N10W9	2011	1051.15
211N10W9	2013	1051.15
211N10W9	2016	1051.15
211N10W9	2019	1051.15
211N10W9	2021	1051.15
211N11W1	2001	968.807
211N11W1	2004	968.807
211N11W1	2006	968.416
211N11W1	2008	968.416
211N11W1	2011	968.416
211N11W1	2013	968.416
211N11W1	2016	968.416
211N11W1	2019	968.416
211N11W1	2021	968.416
211N11W10	2001	1030.58
211N11W10	2004	958.613
211N11W10	2006	1030.58
211N11W10	2008	1031.36
211N11W10	2011	1030.58
211N11W10	2013	958.613
211N11W10	2016	1030.58
211N11W10	2019	962.524
211N11W10	2021	954.311
211N11W11	2001	991.91
211N11W11	2004	991.91
211N11W11	2006	991.91
211N11W11	2008	991.91
211N11W11	2011	991.91
211N11W11	2013	991.91
211N11W11	2016	991.91
211N11W11	2019	991.91
211N11W11	2021	991.91
211N11W12	2001	1051.31
211N11W12	2004	1051.31
211N11W12	2006	1051.31
211N11W12	2008	1051.31
211N11W12	2011	1051.31
211N11W12	2013	1051.31
211N11W12	2016	1051.31
211N11W12	2019	1051.31
211N11W12	2021	1051.31
211N11W13	2001	1066.17
211N11W13	2004	1066.17
211N11W13	2006	1066.17
211N11W13	2008	1066.17
211N11W13	2011	1066.17
211N11W13	2013	1066.17
211N11W13	2016	1066.17
211N11W13	2019	1066.17
211N11W13	2021	1066.17
211N11W14	2001	1035.67
211N11W14	2004	1035.28
211N11W14	2006	1034.89
211N11W14	2008	1034.89
211N11W14	2011	1034.89
211N11W14	2013	1034.89
211N11W14	2016	1034.89
211N11W14	2019	1041.14
211N11W14	2021	1041.14
211N11W15	2001	1075.77
211N11W15	2004	1075.77
211N11W15	2006	1075.77
211N11W15	2008	1075.77
211N11W15	2011	1075.77
211N11W15	2013	1075.77
211N11W15	2016	1075.77
211N11W15	2019	1078.14
211N11W15	2021	1078.14
211N11W16	2001	1031.27
211N11W16	2004	1031.66
211N11W16	2006	1031.66
211N11W16	2008	1030.11
211N11W16	2011	1031.66
211N11W16	2013	1031.66
211N11W16	2016	1031.66
211N11W16	2019	1031.66
211N11W16	2021	1031.66
211N11W17	2001	996.825
211N11W17	2004	996.825
211N11W17	2006	996.825
211N11W17	2008	996.825
211N11W17	2011	996.437
211N11W17	2013	996.437
211N11W17	2016	996.437
211N11W17	2019	1006.9
211N11W17	2021	1006.9
211N11W18	2001	781.14
211N11W18	2004	633.672
211N11W18	2006	776.319
211N11W18	2008	813.688
211N11W18	2011	770.291
211N11W18	2013	628.047
211N11W18	2016	771.095
211N11W18	2019	628.85
211N11W18	2021	627.645
211N11W19	2001	998.99
211N11W19	2004	810.903
211N11W19	2006	996.985
211N11W19	2008	1050.72
211N11W19	2011	995.782
211N11W19	2013	811.304
211N11W19	2016	994.98
211N11W19	2019	832.158
211N11W19	2021	828.147
211N11W2	2001	952.856
211N11W2	2004	952.856
211N11W2	2006	952.856
211N11W2	2008	952.856
211N11W2	2011	952.475
211N11W2	2013	952.475
211N11W2	2016	952.475
211N11W2	2019	952.475
211N11W2	2021	952.475
211N11W20	2001	1058.94
211N11W20	2004	1057.77
211N11W20	2006	1057.77
211N11W20	2008	1057.77
211N11W20	2011	1057.77
211N11W20	2013	1057.77
211N11W20	2016	1057.77
211N11W20	2019	1057.77
211N11W20	2021	1056.99
211N11W21	2001	1028.91
211N11W21	2004	1028.51
211N11W21	2006	1028.51
211N11W21	2008	1028.11
211N11W21	2011	1028.11
211N11W21	2013	1028.11
211N11W21	2016	1028.11
211N11W21	2019	1026.12
211N11W21	2021	1026.12
211N11W22	2001	1079.04
211N11W22	2004	1079.04
211N11W22	2006	1079.04
211N11W22	2008	1079.04
211N11W22	2011	1079.04
211N11W22	2013	1079.04
211N11W22	2016	1079.04
211N11W22	2019	1079.04
211N11W22	2021	1079.04
211N11W23	2001	1056.38
211N11W23	2004	1056.38
211N11W23	2006	1056.38
211N11W23	2008	1056.38
211N11W23	2011	1056.38
211N11W23	2013	1056.38
211N11W23	2016	1056.38
211N11W23	2019	1062.18
211N11W23	2021	1062.18
211N11W24	2001	1052.8
211N11W24	2004	1052.8
211N11W24	2006	1052.8
211N11W24	2008	1052.8
211N11W24	2011	1052.8
211N11W24	2013	1052.8
211N11W24	2016	1052.8
211N11W24	2019	1052.8
211N11W24	2021	1052.8
211N11W25	2001	1047.61
211N11W25	2004	1047.61
211N11W25	2006	1047.61
211N11W25	2008	1047.61
211N11W25	2011	1047.61
211N11W25	2013	1047.61
211N11W25	2016	1047.61
211N11W25	2019	1052.41
211N11W25	2021	1052.41
211N11W26	2001	1047.02
211N11W26	2004	1047.02
211N11W26	2006	1046.62
211N11W26	2008	1046.62
211N11W26	2011	1046.62
211N11W26	2013	1046.62
211N11W26	2016	1046.62
211N11W26	2019	1046.62
211N11W26	2021	1046.62
211N11W27	2001	1057.49
211N11W27	2004	1057.49
211N11W27	2006	1057.49
211N11W27	2008	1057.49
211N11W27	2011	1057.49
211N11W27	2013	1057.49
211N11W27	2016	1057.49
211N11W27	2019	1063.45
211N11W27	2021	1063.45
211N11W28	2001	1079.8
211N11W28	2004	1079.8
211N11W28	2006	1079.8
211N11W28	2008	1079.8
211N11W28	2011	1079.8
211N11W28	2013	1079.8
211N11W28	2016	1079.8
211N11W28	2019	1079.8
211N11W28	2021	1079.8
211N11W29	2001	1001.27
211N11W29	2004	943.999
211N11W29	2006	981.79
211N11W29	2008	977.505
211N11W29	2011	970.881
211N11W29	2013	930.753
211N11W29	2016	976.336
211N11W29	2019	941.272
211N11W29	2021	939.713
211N11W3	2001	853.38
211N11W3	2004	656.385
211N11W3	2006	852.982
211N11W3	2008	1010.9
211N11W3	2011	852.583
211N11W3	2013	655.588
211N11W3	2016	852.583
211N11W3	2019	659.177
211N11W3	2021	644.422
211N11W30	2001	1003.72
211N11W30	2004	669.678
211N11W30	2006	995.305
211N11W30	2008	988.096
211N11W30	2011	993.303
211N11W30	2013	662.469
211N11W30	2016	993.303
211N11W30	2019	508.267
211N11W30	2021	436.973
211N11W31	2001	1007.16
211N11W31	2004	959.997
211N11W31	2006	1007.16
211N11W31	2008	1069.79
211N11W31	2011	1007.16
211N11W31	2013	959.997
211N11W31	2016	1007.16
211N11W31	2019	963.961
211N11W31	2021	961.979
211N11W32	2001	989.915
211N11W32	2004	896.778
211N11W32	2006	989.915
211N11W32	2008	1043.14
211N11W32	2011	989.915
211N11W32	2013	896.778
211N11W32	2016	989.915
211N11W32	2019	897.919
211N11W32	2021	896.778
211N11W33	2001	1070.3
211N11W33	2004	890.814
211N11W33	2006	1070.3
211N11W33	2008	1062.9
211N11W33	2011	1070.3
211N11W33	2013	890.814
211N11W33	2016	1070.3
211N11W33	2019	899.769
211N11W33	2021	890.814
211N11W34	2001	1011.52
211N11W34	2004	1011.13
211N11W34	2006	1011.52
211N11W34	2008	1011.52
211N11W34	2011	1006.08
211N11W34	2013	1006.47
211N11W34	2016	1005.69
211N11W34	2019	1005.69
211N11W34	2021	1005.69
211N11W35	2001	1054.49
211N11W35	2004	1054.11
211N11W35	2006	1054.11
211N11W35	2008	1054.11
211N11W35	2011	1054.11
211N11W35	2013	1054.11
211N11W35	2016	1054.11
211N11W35	2019	1056.43
211N11W35	2021	1056.43
211N11W36	2001	1043.87
211N11W36	2004	1043.87
211N11W36	2006	1043.87
211N11W36	2008	1043.87
211N11W36	2011	1043.87
211N11W36	2013	1043.87
211N11W36	2016	1043.87
211N11W36	2019	1043.87
211N11W36	2021	1043.87
211N11W4	2001	976.255
211N11W4	2004	952.886
211N11W4	2006	976.632
211N11W4	2008	1020.73
211N11W4	2011	976.632
211N11W4	2013	952.132
211N11W4	2016	977.763
211N11W4	2019	957.032
211N11W4	2021	952.509
211N11W5	2001	954.905
211N11W5	2004	955.662
211N11W5	2006	954.905
211N11W5	2008	956.797
211N11W5	2011	956.418
211N11W5	2013	955.283
211N11W5	2016	956.797
211N11W5	2019	956.797
211N11W5	2021	956.797
211N11W6	2001	1000.16
211N11W6	2004	999.768
211N11W6	2006	998.982
211N11W6	2008	998.982
211N11W6	2011	1000.16
211N11W6	2013	1000.55
211N11W6	2016	1000.16
211N11W6	2019	1000.16
211N11W6	2021	1000.16
211N11W7	2001	966.644
211N11W7	2004	915.539
211N11W7	2006	966.644
211N11W7	2008	962.683
211N11W7	2011	966.248
211N11W7	2013	916.728
211N11W7	2016	966.248
211N11W7	2019	919.105
211N11W7	2021	916.728
211N11W8	2001	1015.45
211N11W8	2004	1015.45
211N11W8	2006	1015.45
211N11W8	2008	1016.22
211N11W8	2011	1016.22
211N11W8	2013	1017.38
211N11W8	2016	1017.38
211N11W8	2019	1017.38
211N11W8	2021	1017.38
211N11W9	2001	996.049
211N11W9	2004	996.049
211N11W9	2006	996.049
211N11W9	2008	996.049
211N11W9	2011	996.049
211N11W9	2013	996.049
211N11W9	2016	996.049
211N11W9	2019	996.049
211N11W9	2021	996.049
211N12W1	2001	797.595
211N12W1	2004	796.232
211N12W1	2006	795.323
211N12W1	2008	796.686
211N12W1	2011	795.777
211N12W1	2013	796.232
211N12W1	2016	769.872
211N12W1	2019	756.693
211N12W1	2021	756.693
211N12W10	2001	1039.35
211N12W10	2004	1037.84
211N12W10	2006	1039.35
211N12W10	2008	1039.35
211N12W10	2011	1039.35
211N12W10	2013	1037.84
211N12W10	2016	1039.35
211N12W10	2019	1046.16
211N12W10	2021	1045.41
211N12W11	2001	977.215
211N12W11	2004	944.383
211N12W11	2006	977.215
211N12W11	2008	1005.03
211N12W11	2011	977.215
211N12W11	2013	944.383
211N12W11	2016	977.215
211N12W11	2019	948.487
211N12W11	2021	943.015
211N12W12	2001	695.613
211N12W12	2004	490.317
211N12W12	2006	690.244
211N12W12	2008	842.667
211N12W12	2011	660.915
211N12W12	2013	462.228
211N12W12	2016	668.351
211N12W12	2019	463.054
211N12W12	2021	460.988
211N12W13	2001	217.813
211N12W13	2004	52.3703
211N12W13	2006	199.959
211N12W13	2008	225.351
211N12W13	2011	199.959
211N12W13	2013	52.3703
211N12W13	2016	199.959
211N12W13	2019	53.5605
211N12W13	2021	52.3703
211N12W14	2001	809.93
211N12W14	2004	791.696
211N12W14	2006	809.93
211N12W14	2008	809.93
211N12W14	2011	809.93
211N12W14	2013	791.696
211N12W14	2016	809.93
211N12W14	2019	796.254
211N12W14	2021	791.696
211N12W15	2001	957.163
211N12W15	2004	958.284
211N12W15	2006	958.284
211N12W15	2008	957.163
211N12W15	2011	957.163
211N12W15	2013	952.682
211N12W15	2016	953.802
211N12W15	2019	953.802
211N12W15	2021	953.802
211N12W16	2001	1022.52
211N12W16	2004	1022.52
211N12W16	2006	1022.52
211N12W16	2008	1022.52
211N12W16	2011	1022.52
211N12W16	2013	1022.52
211N12W16	2016	1022.52
211N12W16	2019	1022.52
211N12W16	2021	1022.52
211N12W17	2001	992.912
211N12W17	2004	974.995
211N12W17	2006	992.912
211N12W17	2008	995.152
211N12W17	2011	992.912
211N12W17	2013	974.995
211N12W17	2016	992.912
211N12W17	2019	979.847
211N12W17	2021	974.995
211N12W18	2001	1037.63
211N12W18	2004	1020.28
211N12W18	2006	1037.63
211N12W18	2008	1036.5
211N12W18	2011	1037.63
211N12W18	2013	1020.28
211N12W18	2016	1037.63
211N12W18	2019	1021.41
211N12W18	2021	1020.28
211N12W19	2001	1027.03
211N12W19	2004	1025.1
211N12W19	2006	1027.03
211N12W19	2008	1027.03
211N12W19	2011	1027.03
211N12W19	2013	1025.1
211N12W19	2016	1027.03
211N12W19	2019	1025.87
211N12W19	2021	1025.1
211N12W2	2001	1073.09
211N12W2	2004	1073.09
211N12W2	2006	1073.09
211N12W2	2008	1073.09
211N12W2	2011	1073.09
211N12W2	2013	1073.09
211N12W2	2016	1073.09
211N12W2	2019	1073.09
211N12W2	2021	1073.09
211N12W20	2001	1038.32
211N12W20	2004	1010.61
211N12W20	2006	1038.32
211N12W20	2008	1057.8
211N12W20	2011	1038.32
211N12W20	2013	1011.36
211N12W20	2016	1037.58
211N12W20	2019	1015.85
211N12W20	2021	1010.61
211N12W21	2001	1039.99
211N12W21	2004	1040.37
211N12W21	2006	1040.37
211N12W21	2008	1040.37
211N12W21	2011	1040.37
211N12W21	2013	1040.37
211N12W21	2016	1042.28
211N12W21	2019	1042.28
211N12W21	2021	1042.28
211N12W22	2001	1038.08
211N12W22	2004	1038.83
211N12W22	2006	1038.45
211N12W22	2008	1031.32
211N12W22	2011	1038.45
211N12W22	2013	1038.45
211N12W22	2016	1038.08
211N12W22	2019	1038.08
211N12W22	2021	1038.45
211N12W23	2001	584.53
211N12W23	2004	556.695
211N12W23	2006	584.53
211N12W23	2008	597.134
211N12W23	2011	584.53
211N12W23	2013	557.22
211N12W23	2016	560.371
211N12W23	2019	532.011
211N12W23	2021	533.062
211N12W24	2001	315.626
211N12W24	2004	164.524
211N12W24	2006	315.626
211N12W24	2008	333.267
211N12W24	2011	315.626
211N12W24	2013	164.524
211N12W24	2016	315.626
211N12W24	2019	166.058
211N12W24	2021	164.524
211N12W25	2001	613.658
211N12W25	2004	410.266
211N12W25	2006	613.658
211N12W25	2008	1028.18
211N12W25	2011	613.658
211N12W25	2013	410.266
211N12W25	2016	609.792
211N12W25	2019	414.132
211N12W25	2021	410.266
211N12W26	2001	922.307
211N12W26	2004	834.234
211N12W26	2006	922.307
211N12W26	2008	974.823
211N12W26	2011	922.307
211N12W26	2013	834.234
211N12W26	2016	922.307
211N12W26	2019	841.893
211N12W26	2021	834.234
211N12W27	2001	1024.09
211N12W27	2004	1023.71
211N12W27	2006	1022.56
211N12W27	2008	1023.33
211N12W27	2011	1023.33
211N12W27	2013	1023.33
211N12W27	2016	1022.95
211N12W27	2019	1022.95
211N12W27	2021	1022.95
211N12W28	2001	977.098
211N12W28	2004	977.098
211N12W28	2006	977.098
211N12W28	2008	977.098
211N12W28	2011	977.098
211N12W28	2013	977.098
211N12W28	2016	977.098
211N12W28	2019	977.098
211N12W28	2021	977.098
211N12W29	2001	1028.85
211N12W29	2004	1028.85
211N12W29	2006	1028.85
211N12W29	2008	1028.85
211N12W29	2011	1028.85
211N12W29	2013	1028.46
211N12W29	2016	1028.46
211N12W29	2019	1028.46
211N12W29	2021	1028.46
211N12W3	2001	1021.65
211N12W3	2004	991.273
211N12W3	2006	1021.65
211N12W3	2008	1039.28
211N12W3	2011	1021.65
211N12W3	2013	991.273
211N12W3	2016	1021.65
211N12W3	2019	993.899
211N12W3	2021	991.273
211N12W30	2001	1099.02
211N12W30	2004	1099.02
211N12W30	2006	1099.02
211N12W30	2008	1099.02
211N12W30	2011	1099.02
211N12W30	2013	1099.02
211N12W30	2016	1099.02
211N12W30	2019	1099.02
211N12W30	2021	1099.02
211N12W31	2001	950.733
211N12W31	2004	950.733
211N12W31	2006	950.733
211N12W31	2008	950.733
211N12W31	2011	950.733
211N12W31	2013	950.733
211N12W31	2016	950.733
211N12W31	2019	950.733
211N12W31	2021	950.733
211N12W32	2001	1091.09
211N12W32	2004	1091.09
211N12W32	2006	1091.09
211N12W32	2008	1091.09
211N12W32	2011	1091.09
211N12W32	2013	1091.09
211N12W32	2016	1091.09
211N12W32	2019	1091.09
211N12W32	2021	1091.09
211N12W33	2001	1057.96
211N12W33	2004	1057.96
211N12W33	2006	1057.96
211N12W33	2008	1057.96
211N12W33	2011	1057.96
211N12W33	2013	1057.96
211N12W33	2016	1057.96
211N12W33	2019	1057.96
211N12W33	2021	1057.96
211N12W34	2001	1048.08
211N12W34	2004	1048.08
211N12W34	2006	1048.08
211N12W34	2008	1048.08
211N12W34	2011	1048.08
211N12W34	2013	1048.08
211N12W34	2016	1048.08
211N12W34	2019	1048.08
211N12W34	2021	1048.08
211N12W35	2001	990.477
[truncated: 510,164+ more rows]

## Sheet: LCU_Town Values
TWPID	Year	LCU_Town
10013020007	2001	1351.05
10013020007	2004	1349.36
10013020007	2006	1350.39
10013020007	2008	1354.17
10013020007	2011	1350.28
10013020007	2013	1348.62
10013020007	2016	1350.11
10013020007	2019	1348.6
10013020007	2021	1348.22
10013020011	2001	908.638
10013020011	2004	870.831
10013020011	2006	907.581
10013020011	2008	989.598
10013020011	2011	907.713
10013020011	2013	868.24
10013020011	2016	906.179
10013020011	2019	867.843
10013020011	2021	865.089
10013020013	2001	895.846
10013020013	2004	801.52
10013020013	2006	894.233
10013020013	2008	1057.28
10013020013	2011	893.915
10013020013	2013	800.123
10013020013	2016	893.894
10013020013	2019	801.078
10013020013	2021	797.432
10013020017	2001	633.846
10013020017	2004	521.718
10013020017	2006	633.334
10013020017	2008	1030.5
10013020017	2011	633.961
10013020017	2013	520.13
10013020017	2016	633.512
10013020017	2019	522.083
10013020017	2021	515.533
10013020018	2001	1244.16
10013020018	2004	1195.11
10013020018	2006	1243.4
10013020018	2008	1269.39
10013020018	2011	1242.92
10013020018	2013	1194.16
10013020018	2016	1242.86
10013020018	2019	1195.17
10013020018	2021	1193.38
10013020019	2001	883.847
10013020019	2004	847.48
10013020019	2006	883.619
10013020019	2008	910.084
10013020019	2011	883.089
10013020019	2013	845.464
10013020019	2016	882.86
10013020019	2019	846.119
10013020019	2021	844.228
10013020026	2001	863.361
10013020026	2004	735.351
10013020026	2006	852.556
10013020026	2008	977.133
10013020026	2011	842.336
10013020026	2013	717.263
10013020026	2016	841.323
10013020026	2019	723.51
10013020026	2021	715.395
10013020028	2001	897.074
10013020028	2004	772.828
10013020028	2006	902.344
10013020028	2008	979.221
10013020028	2011	904.616
10013020028	2013	773.436
10013020028	2016	901.19
10013020028	2019	770.3
10013020028	2021	771.919
10013020032	2001	892.896
10013020032	2004	734.661
10013020032	2006	892.345
10013020032	2008	1063.75
10013020032	2011	891.116
10013020032	2013	732.434
10013020032	2016	890.835
10013020032	2019	734.203
10013020032	2021	732.007
10013020036	2001	988.323
10013020036	2004	920.539
10013020036	2006	987.09
10013020036	2008	1048.81
10013020036	2011	985.519
10013020036	2013	918.178
10013020036	2016	985.34
10013020036	2019	921.266
10013020036	2021	917.893
10013020038	2001	553.78
10013020038	2004	415.607
10013020038	2006	552.69
10013020038	2008	1060.02
10013020038	2011	552.466
10013020038	2013	414.803
10013020038	2016	552.211
10013020038	2019	418.133
10013020038	2021	414.701
10013020041	2001	1004.35
10013020041	2004	950.154
10013020041	2006	997.967
10013020041	2008	1040.36
10013020041	2011	996.83
10013020041	2013	945.861
10013020041	2016	996.66
10013020041	2019	949.368
10013020041	2021	945.936
10013020044	2001	1042.22
10013020044	2004	967.051
10013020044	2006	1041.34
10013020044	2008	1069.41
10013020044	2011	1040.86
10013020044	2013	957.651
10013020044	2016	1040.65
10013020044	2019	959.653
10013020044	2021	957.086
10013020045	2001	948.549
10013020045	2004	715.961
10013020045	2006	823.252
10013020045	2008	1057.44
10013020045	2011	820.225
10013020045	2013	697.093
10013020045	2016	821.863
10013020045	2019	708.133
10013020045	2021	706.812
10013020050	2001	1140.47
10013020050	2004	1139.82
10013020050	2006	1140.22
10013020050	2008	1139.45
10013020050	2011	1140.06
10013020050	2013	1139.17
10013020050	2016	1140.9
10013020050	2019	1139.57
10013020050	2021	1138.98
10013020051	2001	860.289
10013020051	2004	823.078
10013020051	2006	859.843
10013020051	2008	873.067
10013020051	2011	856.17
10013020051	2013	823.512
10013020051	2016	854.173
10013020051	2019	824.365
10013020051	2021	823.253
10013020053	2001	953.496
10013020053	2004	823.007
10013020053	2006	952.362
10013020053	2008	990.964
10013020053	2011	951.794
10013020053	2013	821.957
10013020053	2016	951.647
10013020053	2019	830.484
10013020053	2021	819.447
10013020058	2001	691.926
10013020058	2004	539.856
10013020058	2006	691.561
10013020058	2008	1028.83
10013020058	2011	690.874
10013020058	2013	538.898
10013020058	2016	690.895
10013020058	2019	543.218
10013020058	2021	528.821
10013020063	2001	964.583
10013020063	2004	868.47
10013020063	2006	964.079
10013020063	2008	994.747
10013020063	2011	964.008
10013020063	2013	871.721
10013020063	2016	963.887
10013020063	2019	875.325
10013020063	2021	871.842
10013020069	2001	184.253
10013020069	2004	148.686
10013020069	2006	166.974
10013020069	2008	166.061
10013020069	2011	155.006
10013020069	2013	124.413
10013020069	2016	153.083
10013020069	2019	124.654
10013020069	2021	124.149
10013020070	2001	1005.25
10013020070	2004	987.089
10013020070	2006	1004.79
10013020070	2008	1005.6
10013020070	2011	1004.53
10013020070	2013	986.296
10013020070	2016	1003.68
10013020070	2019	987.018
10013020070	2021	986.043
10013020072	2001	679.122
10013020072	2004	443.555
10013020072	2006	654.114
10013020072	2008	709.448
10013020072	2011	652.06
10013020072	2013	445
10013020072	2016	650.466
10013020072	2019	443.479
10013020072	2021	447.641
10013020088	2001	665.823
10013020088	2004	523.693
10013020088	2006	679.611
10013020088	2008	870.198
10013020088	2011	681.811
10013020088	2013	520.751
10013020088	2016	680.74
10013020088	2019	522.305
10013020088	2021	517.037
20029020000	2001	920.033
20029020000	2004	848.171
20029020000	2006	918.947
20029020000	2008	942.06
20029020000	2011	905.936
20029020000	2013	851.585
20029020000	2016	915.335
20029020000	2019	858.752
20029020000	2021	857.089
30033020011	2001	766.116
30033020011	2004	596.693
30033020011	2006	765.878
30033020011	2008	1041.31
30033020011	2011	766.375
30033020011	2013	597.366
30033020011	2016	766.179
30033020011	2019	598.061
30033020011	2021	601.024
30033020014	2001	838.85
30033020014	2004	647.74
30033020014	2006	833.577
30033020014	2008	933.697
30033020014	2011	831.466
30033020014	2013	638.069
30033020014	2016	829.636
30033020014	2019	635.428
30033020014	2021	635.147
30033020042	2001	861.878
30033020042	2004	753.353
30033020042	2006	859.933
30033020042	2008	953.515
30033020042	2011	859.601
30033020042	2013	751.616
30033020042	2016	859.684
30033020042	2019	753.319
30033020042	2021	751.882
30033020052	2001	878.444
30033020052	2004	661.21
30033020052	2006	877.958
30033020052	2008	1180.72
30033020052	2011	877.958
30033020052	2013	662.542
30033020052	2016	877.07
30033020052	2019	672.897
30033020052	2021	664.972
30033020055	2001	836.401
30033020055	2004	680.425
30033020055	2006	832.845
30033020055	2008	1000.61
30033020055	2011	832.73
30033020055	2013	680.359
30033020055	2016	832.836
30033020055	2019	681.534
30033020055	2021	678.728
30033020060	2001	999.589
30033020060	2004	901.485
30033020060	2006	999.518
30033020060	2008	1197.57
30033020060	2011	994.756
30033020060	2013	891.191
30033020060	2016	995.482
30033020060	2019	892.873
30033020060	2021	890.899
30033020066	2001	683.187
30033020066	2004	420.439
30033020066	2006	682.943
30033020066	2008	840.735
30033020066	2011	682.759
30033020066	2013	420.51
30033020066	2016	682.556
30033020066	2019	408.241
30033020066	2021	406.876
30033020077	2001	918.96
30033020077	2004	864.556
30033020077	2006	918.821
30033020077	2008	985.952
30033020077	2011	918.595
30033020077	2013	863.986
30033020077	2016	918.622
30033020077	2019	866.751
30033020077	2021	864.868
30033020084	2001	717.75
30033020084	2004	403.14
30033020084	2006	717.618
30033020084	2008	1103.33
30033020084	2011	717.111
30033020084	2013	403.272
30033020084	2016	716.928
30033020084	2019	407.888
30033020084	2021	403.272
40043020006	2001	491.892
40043020006	2004	435.804
40043020006	2006	474.003
40043020006	2008	616.72
40043020006	2011	418.029
40043020006	2013	362.015
40043020006	2016	413.768
40043020006	2019	362.56
40043020006	2021	360.355
40043020009	2001	703.714
40043020009	2004	537.014
40043020009	2006	695.794
40043020009	2008	1167.72
40043020009	2011	692.533
40043020009	2013	529.126
40043020009	2016	692.909
40043020009	2019	533.211
40043020009	2021	529.083
40043020011	2001	552.643
40043020011	2004	398.478
40043020011	2006	544.415
40043020011	2008	769.101
40043020011	2011	545.623
40043020011	2013	405.433
40043020011	2016	544.608
40043020011	2019	420.15
40043020011	2021	406.061
40043020013	2001	778.765
40043020013	2004	575.338
40043020013	2006	754.044
40043020013	2008	1029.27
40043020013	2011	738.45
40043020013	2013	542.725
40043020013	2016	737.484
40043020013	2019	555.545
40043020013	2021	542.028
40043020030	2001	460.724
40043020030	2004	197.041
40043020030	2006	458.761
40043020030	2008	1055.81
40043020030	2011	456.851
40043020030	2013	195.927
40043020030	2016	455.547
40043020030	2019	199.279
40043020030	2021	186.156
40043020043	2001	643.877
40043020043	2004	465.796
40043020043	2006	643.592
40043020043	2008	1032.68
40043020043	2011	643.518
40043020043	2013	465.685
40043020043	2016	642.69
40043020043	2019	470.15
40043020043	2021	465.623
40043020048	2001	779.026
40043020048	2004	609.355
40043020048	2006	780.526
40043020048	2008	1050.6
40043020048	2011	778.968
40043020048	2013	609.124
40043020048	2016	778.356
40043020048	2019	612.967
40043020048	2021	608.731
40043020067	2001	825.862
40043020067	2004	615.934
40043020067	2006	813.214
40043020067	2008	1085.34
40043020067	2011	806.184
40043020067	2013	602.004
40043020067	2016	795.68
40043020067	2019	603.465
40043020067	2021	598.497
40043020079	2001	364.09
40043020079	2004	238.497
40043020079	2006	363.908
40043020079	2008	924.97
40043020079	2011	363.661
40043020079	2013	238.38
40043020079	2016	363.554
40043020079	2019	236.011
40043020079	2021	234.007
50053020011	2001	1023.71
50053020011	2004	1023.39
50053020011	2006	1023.61
50053020011	2008	1024.05
50053020011	2011	1023.39
50053020011	2013	1023.04
50053020011	2016	1023.15
50053020011	2019	1021.51
50053020011	2021	1021.49
50053020019	2001	965.641
50053020019	2004	957.743
50053020019	2006	966.995
50053020019	2008	947.344
50053020019	2011	944.716
50053020019	2013	952.725
50053020019	2016	959.178
50053020019	2019	938.169
50053020019	2021	937.72
50053020026	2001	1065.65
50053020026	2004	1063.22
50053020026	2006	1065.38
50053020026	2008	1065.1
50053020026	2011	1064.75
50053020026	2013	1062.41
50053020026	2016	1064.87
50053020026	2019	1061.06
50053020026	2021	1060.75
50053020043	2001	803.701
50053020043	2004	741.902
50053020043	2006	803.66
50053020043	2008	1059.98
50053020043	2011	801.784
50053020043	2013	740.846
50053020043	2016	801.794
50053020043	2019	739.442
50053020043	2021	737.238
50053020052	2001	1036.38
50053020052	2004	1020.21
50053020052	2006	1035.81
50053020052	2008	1063.47
50053020052	2011	1035.7
50053020052	2013	1019.66
50053020052	2016	1035.69
50053020052	2019	1018.2
50053020052	2021	1017.47
50053020055	2001	918.074
50053020055	2004	816.298
50053020055	2006	917.556
50053020055	2008	1038.23
50053020055	2011	913.999
50053020055	2013	812.523
50053020055	2016	913.585
50053020055	2019	814.12
50053020055	2021	811.57
50053020064	2001	1064.05
50053020064	2004	1046.89
50053020064	2006	1063.56
50053020064	2008	1097.36
50053020064	2011	1063.56
50053020064	2013	1045.68
50053020064	2016	1063.25
50053020064	2019	1044.41
50053020064	2021	1043.43
50053020071	2001	908.238
50053020071	2004	901.846
50053020071	2006	907.726
50053020071	2008	908.11
50053020071	2011	907.79
50053020071	2013	901.463
50053020071	2016	907.023
50053020071	2019	901.143
50053020071	2021	900.632
50053020089	2001	958.142
50053020089	2004	876.698
50053020089	2006	958.09
50053020089	2008	1072.36
50053020089	2011	929.794
50053020089	2013	861.083
50053020089	2016	937.594
50053020089	2019	855.297
50053020089	2021	862.346
60063020003	2001	1104.42
60063020003	2004	1091.3
60063020003	2006	1105.5
60063020003	2008	1168.08
60063020003	2011	1102.9
60063020003	2013	1091.7
60063020003	2016	1102.68
60063020003	2019	1092.8
60063020003	2021	1093.54
60063020007	2001	231.398
60063020007	2004	166.8
60063020007	2006	231.578
60063020007	2008	966.65
60063020007	2011	231.715
60063020007	2013	166.789
60063020007	2016	231.905
60063020007	2019	178.524
60063020007	2021	173
60063020011	2001	537.938
60063020011	2004	229.546
60063020011	2006	538.045
60063020011	2008	911.078
60063020011	2011	537.959
60063020011	2013	229.278
60063020011	2016	538.12
60063020011	2019	232.173
60063020011	2021	229.246
60063020017	2001	204.364
60063020017	2004	94.1503
60063020017	2006	204.233
60063020017	2008	941.459
60063020017	2011	204.2
60063020017	2013	93.0802
60063020017	2016	204.069
60063020017	2019	94.3905
60063020017	2021	93.0802
60063020019	2001	597.452
60063020019	2004	331.964
60063020019	2006	597.303
60063020019	2008	878.119
60063020019	2011	597.506
60063020019	2013	331.387
60063020019	2016	597.42
60063020019	2019	345.198
60063020019	2021	331.451
60063020023	2001	385.988
60063020023	2004	338.103
60063020023	2006	385.904
60063020023	2008	906.66
60063020023	2011	385.883
60063020023	2013	338.019
60063020023	2016	385.851
60063020023	2019	340.435
60063020023	2021	338.019
60063020028	2001	558.92
60063020028	2004	268.206
60063020028	2006	554.85
60063020028	2008	1029.28
60063020028	2011	554.903
60063020028	2013	261.925
60063020028	2016	559.664
60063020028	2019	272.563
60063020028	2021	254.242
60063020032	2001	686.644
60063020032	2004	392.455
60063020032	2006	686.442
60063020032	2008	1023.08
60063020032	2011	687.655
60063020032	2013	381.993
60063020032	2016	687.485
60063020032	2019	395.328
60063020032	2021	388.623
60063020034	2001	683.23
60063020034	2004	366.322
60063020034	2006	676.626
60063020034	2008	935.765
60063020034	2011	669.82
60063020034	2013	351.67
60063020034	2016	669.193
60063020034	2019	361.13
60063020034	2021	351.638
60063020036	2001	447.328
60063020036	2004	344.88
60063020036	2006	446.438
60063020036	2008	1003.97
60063020036	2011	443.523
60063020036	2013	339.663
60063020036	2016	442.264
60063020036	2019	333.964
60063020036	2021	332.552
60063020038	2001	814.568
60063020038	2004	743.928
60063020038	2006	814.388
60063020038	2008	1021.29
60063020038	2011	813.964
60063020038	2013	743.833
60063020038	2016	814.197
60063020038	2019	739.719
60063020038	2021	744.649
60063020042	2001	357.74
60063020042	2004	260.645
60063020042	2006	357.914
60063020042	2008	961.734
60063020042	2011	358.119
60063020042	2013	261.661
60063020042	2016	358.099
60063020042	2019	264.04
60063020042	2021	261.62
60063020044	2001	1152.78
60063020044	2004	1130.75
60063020044	2006	1152.71
60063020044	2008	1170.32
60063020044	2011	1025.33
60063020044	2013	1050.92
60063020044	2016	1070.17
60063020044	2019	1068.19
60063020044	2021	1100.37
60063020047	2001	460.682
60063020047	2004	282.383
60063020047	2006	460.597
60063020047	2008	1047.48
60063020047	2011	460.619
60063020047	2013	282.224
60063020047	2016	460.597
60063020047	2019	283.818
60063020047	2021	276.263
60063020049	2001	503.395
60063020049	2004	235.297
60063020049	2006	503.128
60063020049	2008	1161.68
60063020049	2011	502.264
60063020049	2013	235.393
60063020049	2016	502.147
60063020049	2019	232.63
60063020049	2021	230.795
60063020052	2001	482.107
60063020052	2004	310.887
60063020052	2006	482.085
60063020052	2008	1063.75
60063020052	2011	481.908
60063020052	2013	310.744
60063020052	2016	481.875
60063020052	2019	312.654
60063020052	2021	309.452
60063020054	2001	651.468
60063020054	2004	428.793
60063020054	2006	651.318
60063020054	2008	948.156
60063020054	2011	651.617
60063020054	2013	429.779
60063020054	2016	651.414
60063020054	2019	460.264
60063020054	2021	459.183
60063020056	2001	252.958
60063020056	2004	77.301
60063020056	2006	252.958
60063020056	2008	760.703
60063020056	2011	252.947
60063020056	2013	77.301
60063020056	2016	252.937
60063020056	2019	78.1672
60063020056	2021	77.301
60063020060	2001	315.317
60063020060	2004	159.755
60063020060	2006	314.891
60063020060	2008	1048.86
60063020060	2011	314.596
60063020060	2013	160.607
60063020060	2016	315.226
60063020060	2019	162.14
60063020060	2021	160.587
60063020068	2001	505.817
60063020068	2004	454.591
60063020068	2006	500.435
60063020068	2008	931.893
60063020068	2011	498.535
60063020068	2013	452.291
60063020068	2016	497.511
60063020068	2019	453.304
60063020068	2021	451.742
60063020076	2001	638.11
60063020076	2004	544.741
60063020076	2006	633.918
60063020076	2008	982.862
60063020076	2011	634.174
60063020076	2013	544.88
60063020076	2016	634.078
60063020076	2019	545.789
60063020076	2021	543.179
60063020090	2001	559.363
60063020090	2004	212.699
60063020090	2006	559.122
60063020090	2008	1027.23
60063020090	2011	558.997
60063020090	2013	212.605
60063020090	2016	559.436
60063020090	2019	214.73
60063020090	2021	212.688
60063020092	2001	90.0086
60063020092	2004	60.3477
60063020092	2006	89.596
60063020092	2008	1014.7
60063020092	2011	88.7932
60063020092	2013	59.556
60063020092	2016	89.741
60063020092	2019	61.6746
60063020092	2021	64.518
60063020094	2001	602.643
60063020094	2004	505.389
60063020094	2006	602.664
60063020094	2008	1012.55
60063020094	2011	602.664
60063020094	2013	505.519
60063020094	2016	602.621
60063020094	2019	507.982
60063020094	2021	505.519
60063020096	2001	624.906
60063020096	2004	543.996
60063020096	2006	625.013
60063020096	2008	1030.98
60063020096	2011	624.789
60063020096	2013	543.645
60063020096	2016	624.598
60063020096	2019	544.145
60063020096	2021	544.081
70079020000	2001	919.726
70079020000	2004	884.748
70079020000	2006	922.089
70079020000	2008	929.702
70079020000	2011	918.384
70079020000	2013	883.521
70079020000	2016	918.461
70079020000	2019	883.423
70079020000	2021	884.236
80083020021	2001	260.648
80083020021	2004	159.303
80083020021	2006	260.475
80083020021	2008	869.561
80083020021	2011	262.524
80083020021	2013	159.376
80083020021	2016	262.509
80083020021	2019	159.751
80083020021	2021	158.337
80083020026	2001	495.926
80083020026	2004	342.791
80083020026	2006	495.866
80083020026	2008	860.284
80083020026	2011	495.846
80083020026	2013	342.771
80083020026	2016	495.846
80083020026	2019	320.827
80083020026	2021	342.731
80083020028	2001	872.548
80083020028	2004	595.121
80083020028	2006	872.427
80083020028	2008	1178.17
80083020028	2011	872.386
80083020028	2013	596.07
80083020028	2016	872.295
80083020028	2019	597.917
80083020028	2021	594.758
80083020030	2001	771.026
80083020030	2004	638.364
80083020030	2006	770.444
80083020030	2008	925.24
80083020030	2011	770.518
80083020030	2013	637.982
80083020030	2016	770.412
80083020030	2019	638.057
80083020030	2021	638.395
80083020054	2001	997.518
80083020054	2004	809.334
80083020054	2006	1006.58
80083020054	2008	1156.91
80083020054	2011	1005.78
80083020054	2013	793.987
80083020054	2016	1006.22
80083020054	2019	812.612
80083020054	2021	808.344
80083020062	2001	471.299
80083020062	2004	144.959
80083020062	2006	471.356
80083020062	2008	1229.56
80083020062	2011	474.639
80083020062	2013	144.959
80083020062	2016	474.961
80083020062	2019	154.524
80083020062	2021	145.439
80083020075	2001	373.796
80083020075	2004	212.16
80083020075	2006	373.731
80083020075	2008	846.256
80083020075	2011	373.72
80083020075	2013	211.997
80083020075	2016	373.72
80083020075	2019	213.542
80083020075	2021	211.387
80083020077	2001	613.024
80083020077	2004	609.569
80083020077	2006	624.543
80083020077	2008	572.61
80083020077	2011	591.136
80083020077	2013	588.985
80083020077	2016	624.135
80083020077	2019	565.491
80083020077	2021	620.176
80083020090	2001	981.576
80083020090	2004	979.865
80083020090	2006	986.015
80083020090	2008	969.368
80083020090	2011	964.798
80083020090	2013	985.071
80083020090	2016	978.721
80083020090	2019	969.666
80083020090	2021	978.185
80083020092	2001	1137.82
80083020092	2004	1093.26
80083020092	2006	1136.51
80083020092	2008	1151.38
80083020092	2011	1137.43
80083020092	2013	1093.88
80083020092	2016	1137.77
80083020092	2019	1096.32
80083020092	2021	1094.36
80083020094	2001	461.296
80083020094	2004	158.771
80083020094	2006	461.154
80083020094	2008	1181.41
80083020094	2011	461.123
80083020094	2013	158.761
80083020094	2016	461.123
80083020094	2019	166.982
80083020094	2021	158.334
80083020096	2001	750.554
80083020096	2004	577.568
80083020096	2006	754.933
80083020096	2008	908.869
80083020096	2011	749.562
80083020096	2013	580.941
80083020096	2016	752.38
80083020096	2019	584.176
80083020096	2021	593.301
90093020003	2001	790.237
90093020003	2004	710.388
90093020003	2006	790.016
90093020003	2008	935.898
90093020003	2011	789.552
90093020003	2013	708.236
90093020003	2016	789.541
90093020003	2019	702.804
90093020003	2021	708.225
90093020005	2001	203.189
90093020005	2004	73.8417
90093020005	2006	203.124
90093020005	2008	955.202
90093020005	2011	203.102
90093020005	2013	73.8417
90093020005	2016	202.779
90093020005	2019	74.5097
90093020005	2021	73.8417
90093020007	2001	861.877
90093020007	2004	641.939
90093020007	2006	881.123
90093020007	2008	990.38
90093020007	2011	871.2
90093020007	2013	653.818
90093020007	2016	864.847
90093020007	2019	661.948
90093020007	2021	652.184
90093020009	2001	947.282
90093020009	2004	805.627
90093020009	2006	958.377
90093020009	2008	1039.08
90093020009	2011	947.08
90093020009	2013	824.633
90093020009	2016	951.711
90093020009	2019	818.082
90093020009	2021	815.981
90093020015	2001	1101.95
90093020015	2004	1024.69
90093020015	2006	1105.68
90093020015	2008	1274.95
90093020015	2011	1106.29
90093020015	2013	1033.34
90093020015	2016	1105.11
90093020015	2019	1039.86
90093020015	2021	1035.54
90093020035	2001	869.704
90093020035	2004	694.725
90093020035	2006	895.836
90093020035	2008	1043.93
90093020035	2011	886.527
90093020035	2013	697.292
90093020035	2016	875.981
90093020035	2019	682.25
90093020035	2021	680.49
90093020057	2001	575.935
90093020057	2004	509.626
90093020057	2006	575.848
90093020057	2008	777.032
90093020057	2011	575.891
90093020057	2013	509.648
90093020057	2016	575.761
90093020057	2019	514.576
90093020057	2021	509.995
90093020063	2001	1047.36
90093020063	2004	1032.96
90093020063	2006	1042.8
90093020063	2008	1059.25
90093020063	2011	1043.07
90093020063	2013	1032
90093020063	2016	1042.85
90093020063	2019	1032.33
90093020063	2021	1030.95
90093020065	2001	461.167
90093020065	2004	355.163
90093020065	2006	461.113
90093020065	2008	1210.89
90093020065	2011	460.793
90093020065	2013	355.142
90093020065	2016	460.825
90093020065	2019	355.846
90093020065	2021	352.9
90093020075	2001	1004.64
90093020075	2004	905.357
90093020075	2006	1030.66
90093020075	2008	1172.48
90093020075	2011	1030.11
90093020075	2013	906.649
90093020075	2016	1029.5
90093020075	2019	909.292
90093020075	2021	906.173
90093020089	2001	541.767
90093020089	2004	412.243
90093020089	2006	541.604
90093020089	2008	1000.69
90093020089	2011	541.561
90093020089	2013	408.41
90093020089	2016	541.55
90093020089	2019	411.117
90093020089	2021	408.42
100103020004	2001	15.5982
100103020004	2004	0
100103020004	2006	15.5982
100103020004	2008	1176.97
100103020004	2011	15.5982
100103020004	2013	0
100103020004	2016	15.5982
100103020004	2019	0
100103020004	2021	0
100103020010	2001	296.936
100103020010	2004	202.887
100103020010	2006	296.904
100103020010	2008	1028.35
100103020010	2011	296.764
100103020010	2013	206.727
100103020010	2016	296.743
100103020010	2019	208.438
100103020010	2021	205.796
100103020015	2001	118.365
100103020015	2004	18.0629
100103020015	2006	92.4821
100103020015	2008	876.752
100103020015	2011	82.6431
100103020015	2013	16.9154
100103020015	2016	82.2181
100103020015	2019	16.9366
100103020015	2021	16.8304
100103020016	2001	21.4716
100103020016	2004	2.21599
100103020016	2006	18.433
100103020016	2008	400.289
100103020016	2011	16.4017
100103020016	2013	1.94739
100103020016	2016	16.4017
100103020016	2019	1.99775
100103020016	2021	1.94739
100103020018	2001	32.7873
100103020018	2004	13.5407
100103020018	2006	32.7767
100103020018	2008	1262.11
100103020018	2011	32.7767
100103020018	2013	13.5407
100103020018	2016	32.7767
100103020018	2019	13.7749
100103020018	2021	13.5407
100103020020	2001	192.762
100103020020	2004	130.701
100103020020	2006	192.39
100103020020	2008	1084.67
100103020020	2011	192.39
100103020020	2013	130.442
100103020020	2016	188.385
100103020020	2019	131.785
100103020020	2021	130.507
100103020022	2001	116.416
100103020022	2004	25.4489
100103020022	2006	116.374
100103020022	2008	1069.36
100103020022	2011	116.353
100103020022	2013	25.4383
100103020022	2016	116.342
100103020022	2019	25.5654
100103020022	2021	25.4383
100103020024	2001	198.68
100103020024	2004	88.0528
100103020024	2006	200.355
100103020024	2008	1088.37
100103020024	2011	200.843
100103020024	2013	88.0528
100103020024	2016	200.991
100103020024	2019	88.4131
100103020024	2021	87.968
100103020025	2001	303.416
100103020025	2004	186.445
100103020025	2006	279.233
100103020025	2008	410.885
100103020025	2011	275.895
100103020025	2013	154.192
100103020025	2016	275.895
100103020025	2019	159.942
100103020025	2021	153.075
100103020026	2001	224.695
100103020026	2004	155.606
100103020026	2006	224.632
100103020026	2008	1118.14
100103020026	2011	224.452
100103020026	2013	155.522
100103020026	2016	224.568
100103020026	2019	156.707
100103020026	2021	155.543
100103020035	2001	256.365
100103020035	2004	164.316
100103020035	2006	256.323
100103020035	2008	963.452
100103020035	2011	256.313
100103020035	2013	164.662
100103020035	2016	256.26
100103020035	2019	165.741
100103020035	2021	164.683
100103020037	2001	140.749
100103020037	2004	13.7485
100103020037	2006	139.425
100103020037	2008	982.569
100103020037	2011	139.425
100103020037	2013	13.7485
100103020037	2016	139.413
100103020037	2019	13.7999
100103020037	2021	13.7485
100103020041	2001	609.185
100103020041	2004	484.551
100103020041	2006	604.083
100103020041	2008	1180.21
100103020041	2011	605.836
100103020041	2013	483.388
100103020041	2016	604.985
100103020041	2019	483.041
100103020041	2021	480.715
100103020046	2001	144.168
100103020046	2004	17.2698
100103020046	2006	144.075
100103020046	2008	1078.5
100103020046	2011	144.033
100103020046	2013	17.2698
100103020046	2016	144.033
100103020046	2019	17.509
100103020046	2021	17.2698
100103020048	2001	352.734
100103020048	2004	294.214
100103020048	2006	344.784
100103020048	2008	657.83
100103020048	2011	339.705
100103020048	2013	278.756
100103020048	2016	334.486
100103020048	2019	273.163
100103020048	2021	272.01
100103020057	2001	391.233
100103020057	2004	305.671
100103020057	2006	390.415
100103020057	2008	1205.03
100103020057	2011	390.393
100103020057	2013	309.167
100103020057	2016	390.478
100103020057	2019	312.419
100103020057	2021	310.368
100103020060	2001	80.6728
100103020060	2004	23.0096
100103020060	2006	80.8997
100103020060	2008	1059.87
100103020060	2011	80.6522
100103020060	2013	23.0096
100103020060	2016	80.7759
100103020060	2019	23.1024
100103020060	2021	23.0096
100103020064	2001	19.9692
100103020064	2004	10.1381
100103020064	2006	19.9692
100103020064	2008	1099.42
100103020064	2011	19.9692
100103020064	2013	10.1381
100103020064	2016	19.9692
100103020064	2019	10.3286
100103020064	2021	10.1381
100103020066	2001	107.529
100103020066	2004	0
100103020066	2006	107.519
100103020066	2008	864.824
100103020066	2011	107.508
100103020066	2013	0
100103020066	2016	107.361
100103020066	2019	0
100103020066	2021	0
100103020070	2001	143.133
100103020070	2004	14.6565
100103020070	2006	143.086
100103020070	2008	1114.46
100103020070	2011	143.07
100103020070	2013	14.6486
100103020070	2016	141.441
100103020070	2019	14.8139
100103020070	2021	14.6486
100103020072	2001	69.8925
100103020072	2004	13.3027
100103020072	2006	69.8925
100103020072	2008	1059.96
100103020072	2011	69.8925
100103020072	2013	13.3027
100103020072	2016	69.8925
100103020072	2019	13.5052
100103020072	2021	13.292
100103020075	2001	117.317
100103020075	2004	62.1325
100103020075	2006	117.275
100103020075	2008	900.056
100103020075	2011	117.254
100103020075	2013	62.1009
100103020075	2016	117.254
100103020075	2019	62.7133
100103020075	2021	62.1009
100103020077	2001	63.1299
100103020077	2004	36.1558
100103020077	2006	63.1191
100103020077	2008	1131.54
100103020077	2011	63.1191
100103020077	2013	36.1558
100103020077	2016	63.1191
100103020077	2019	36.3714
100103020077	2021	36.1558
100103020079	2001	312.297
100103020079	2004	215.96
100103020079	2006	312.222
100103020079	2008	1027.72
100103020079	2011	312.18
100103020079	2013	215.949
100103020079	2016	311.246
100103020079	2019	215.928
100103020079	2021	215.673
100103020081	2001	155.904
100103020081	2004	64.9187
100103020081	2006	155.892
100103020081	2008	760.493
100103020081	2011	155.892
100103020081	2013	64.9187
100103020081	2016	155.881
100103020081	2019	65.5822
100103020081	2021	64.9068
100103020083	2001	257.484
100103020083	2004	198.185
100103020083	2006	257.553
100103020083	2008	863.847
100103020083	2011	257.102
100103020083	2013	198.103
100103020083	2016	257.211
100103020083	2019	198.854
100103020083	2021	198.007
100103020085	2001	240.743
100103020085	2004	137.479
100103020085	2006	236.205
100103020085	2008	963.876
100103020085	2011	235.974
100103020085	2013	139.055
100103020085	2016	235.9
100103020085	2019	140.158
100103020085	2021	138.939
100103020087	2001	84.2786
100103020087	2004	46.5349
100103020087	2006	84.2452
100103020087	2008	947.781
100103020087	2011	84.2452
100103020087	2013	46.5349
100103020087	2016	84.223
100103020087	2019	44.112
100103020087	2021	46.5238
100103020089	2001	60.5487
100103020089	2004	0
100103020089	2006	60.5378
100103020089	2008	936.611
100103020089	2011	60.0263
100103020089	2013	0
100103020089	2016	59.0361
100103020089	2019	0
100103020089	2021	0
100103020091	2001	328.447
100103020091	2004	161.882
100103020091	2006	324.363
100103020091	2008	822.244
100103020091	2011	323.44
100103020091	2013	159.548
100103020091	2016	321.803
100103020091	2019	160.537
100103020091	2021	159.256
110113020001	2001	70.2195
110113020001	2004	23.1449
110113020001	2006	70.1834
110113020001	2008	1252.72
110113020001	2011	70.1834
110113020001	2013	22.7841
110113020001	2016	69.6783
110113020001	2019	23.2532
110113020001	2021	22.7841
110113020006	2001	540.981
110113020006	2004	454.199
110113020006	2006	540.496
110113020006	2008	881.94
110113020006	2011	540.442
110113020006	2013	452.603
110113020006	2016	539.137
110113020006	2019	453.498
110113020006	2021	451.752
110113020011	2001	362.443
110113020011	2004	194.795
110113020011	2006	361.923
110113020011	2008	1080.62
110113020011	2011	361.165
110113020011	2013	194.288
110113020011	2016	360.059
110113020011	2019	195.15
110113020011	2021	194.242
110113020034	2001	505.374
110113020034	2004	293.314
110113020034	2006	505.764
110113020034	2008	1169.97
110113020034	2011	507.353
110113020034	2013	293.314
110113020034	2016	505.49
110113020034	2019	302.997
110113020034	2021	293.314
110113020040	2001	660.38
110113020040	2004	535.351
110113020040	2006	658.515
110113020040	2008	984.6
110113020040	2011	656.016
110113020040	2013	533.631
110113020040	2016	655.291
110113020040	2019	534.491
110113020040	2021	532.511
110113020041	2001	64.9631
110113020041	2004	33.6529
110113020041	2006	61.7219
110113020041	2008	957.256
110113020041	2011	61.7219
110113020041	2013	33.6529
110113020041	2016	61.7112
110113020041	2019	33.9952
110113020041	2021	18.2063
110113020045	2001	328.158
110113020045	2004	245.407
110113020045	2006	326.96
110113020045	2008	1037.88
110113020045	2011	326.874
110113020045	2013	247.248
110113020045	2016	326.81
110113020045	2019	247.365
110113020045	2021	245.611
110113020049	2001	531.314
110113020049	2004	441.528
110113020049	2006	530.825
110113020049	2008	941.306
110113020049	2011	530.008
110113020049	2013	442.579
110113020049	2016	530.751
110113020049	2019	446.223
110113020049	2021	441.369
110113020054	2001	345.271
110113020054	2004	276.596
110113020054	2006	345.022
110113020054	2008	950.139
110113020054	2011	344.981
110113020054	2013	276.033
110113020054	2016	344.26
110113020054	2019	279.189
110113020054	2021	275.337
110113020056	2001	636.63
110113020056	2004	498.32
110113020056	2006	636.139
110113020056	2008	1074.37
110113020056	2011	636.333
110113020056	2013	499.404
110113020056	2016	636.511
110113020056	2019	501.131
110113020056	2021	499.776
110113020063	2001	439.644
110113020063	2004	228.103
110113020063	2006	437.65
110113020063	2008	1015.19
110113020063	2011	437.595
110113020063	2013	228.244
110113020063	2016	437.414
110113020063	2019	229.618
110113020063	2021	228.37
110113020068	2001	476.045
110113020068	2004	377.075
110113020068	2006	476.087
110113020068	2008	829.624
110113020068	2011	475.961
110113020068	2013	376.8
110113020068	2016	476.087
110113020068	2019	381.893
110113020068	2021	376.853
110113020071	2001	322.124
110113020071	2004	143.145
110113020071	2006	322.103
110113020071	2008	1092.84
110113020071	2011	322.081
110113020071	2013	135.03
110113020071	2016	321.877
110113020071	2019	134.697
110113020071	2021	133.171
110113020073	2001	364.934
110113020073	2004	85.2072
110113020073	2006	364.806
110113020073	2008	1047.6
110113020073	2011	364.591
110113020073	2013	85.1535
110113020073	2016	364.688
110113020073	2019	86.3341
110113020073	2021	84.9174
110113020079	2001	643.07
110113020079	2004	512.495
110113020079	2006	642.773
110113020079	2008	1124.09
110113020079	2011	638.18
110113020079	2013	503.681
110113020079	2016	638.412
110113020079	2019	517.065
110113020079	2021	509.683
110113020082	2001	57.3978
110113020082	2004	12.8619
110113020082	2006	57.4298
110113020082	2008	1129.15
110113020082	2011	57.3978
110113020082	2013	12.8619
110113020082	2016	57.3871
110113020082	2019	13.0542
110113020082	2021	12.8619
110113020084	2001	347.27
110113020084	2004	250.498
110113020084	2006	345.457
110113020084	2008	918.092
110113020084	2011	342.417
110113020084	2013	237.832
110113020084	2016	342.2
110113020084	2019	242.09
110113020084	2021	238.156
120123020002	2001	934.254
120123020002	2004	927.725
120123020002	2006	933.982
120123020002	2008	948.543
120123020002	2011	934.349
120123020002	2013	927.902
120123020002	2016	934.325
120123020002	2019	929.523
120123020002	2021	929.097
120123020004	2001	785.982
120123020004	2004	742.267
120123020004	2006	784.763
120123020004	2008	971.536
120123020004	2011	784.495
120123020004	2013	742.219
120123020004	2016	784.715
120123020004	2019	741.22
120123020004	2021	742.584
120123020013	2001	866.729
120123020013	2004	738.616
120123020013	2006	866.559
120123020013	2008	1074.89
120123020013	2011	865.772
120123020013	2013	738.169
120123020013	2016	865.559
120123020013	2019	735.459
120123020013	2021	738.605
120123020021	2001	1177.88
120123020021	2004	1135.57
120123020021	2006	1177.34
120123020021	2008	1244.2
120123020021	2011	1176.64
120123020021	2013	1136.47
120123020021	2016	1178.01
120123020021	2019	1138.33
120123020021	2021	1135.91
120123020023	2001	890.011
120123020023	2004	838.568
120123020023	2006	890.044
120123020023	2008	1033.72
120123020023	2011	890.065
120123020023	2013	837.535
120123020023	2016	890.033
120123020023	2019	841.485
120123020023	2021	838.665
120123020025	2001	958.119
120123020025	2004	948.588
120123020025	2006	957.637
120123020025	2008	1059.1
120123020025	2011	957.571
120123020025	2013	948.457
120123020025	2016	957.593
120123020025	2019	949.486
120123020025	2021	948.479
120123020040	2001	952.531
120123020040	2004	857.062
120123020040	2006	951.696
120123020040	2008	1162.44
120123020040	2011	951.104
120123020040	2013	865.898
120123020040	2016	951.115
120123020040	2019	869.333
120123020040	2021	864.873
120123020048	2001	848.156
120123020048	2004	807.7
120123020048	2006	847.425
120123020048	2008	890.413
120123020048	2011	846.546
120123020048	2013	806.688
120123020048	2016	845.327
120123020048	2019	807.422
120123020048	2021	805.359
120123020050	2001	781.198
120123020050	2004	670.001
120123020050	2006	780.876
120123020050	2008	974.102
120123020050	2011	780.876
120123020050	2013	673.172
120123020050	2016	780.618
120123020050	2019	685.242
120123020050	2021	673.264
120123020052	2001	1042.29
120123020052	2004	998.805
120123020052	2006	1042.46
120123020052	2008	1086.21
120123020052	2011	1042.34
120123020052	2013	999.403
120123020052	2016	1042.41
120123020052	2019	1011.27
120123020052	2021	999.438
120123020061	2001	730.5
120123020061	2004	617.873
120123020061	2006	730.468
120123020061	2008	1031.16
120123020061	2011	730.437
120123020061	2013	617.706
120123020061	2016	730.416
120123020061	2019	641.409
120123020061	2021	616.924
120123020063	2001	618.639
120123020063	2004	481.068
120123020063	2006	618.639
120123020063	2008	918.549
120123020063	2011	618.553
120123020063	2013	481.057
120123020063	2016	618.488
120123020063	2019	484.479
120123020063	2021	480.97
120123020090	2001	999.388
120123020090	2004	973.038
120123020090	2006	999.044
120123020090	2008	1039.01
120123020090	2011	998.038
120123020090	2013	972.514
120123020090	2016	998.118
120123020090	2019	973.006
120123020090	2021	970.816
120123020092	2001	774.533
120123020092	2004	723.165
120123020092	2006	774.533
120123020092	2008	911.858
120123020092	2011	774.512
120123020092	2013	723.143
120123020092	2016	774.512
120123020092	2019	739.86
120123020092	2021	723.143
120123020096	2001	822.231
120123020096	2004	688.278
120123020096	2006	822.013
120123020096	2008	1097.83
120123020096	2011	821.612
120123020096	2013	688.982
120123020096	2016	821.879
120123020096	2019	697.151
120123020096	2021	692.186
130133020008	2001	723.173
130133020008	2004	532.462
130133020008	2006	721.922
130133020008	2008	969.127
130133020008	2011	721.769
130133020008	2013	534.605
130133020008	2016	721.432
130133020008	2019	532.951
130133020008	2021	529.187
130133020010	2001	888.608
130133020010	2004	804.521
130133020010	2006	888.491
130133020010	2008	1046.14
130133020010	2011	888.276
130133020010	2013	804.523
130133020010	2016	888.234
130133020010	2019	806.384
130133020010	2021	804.609
130133020017	2001	993.031
130133020017	2004	878.011
130133020017	2006	990.928
130133020017	2008	1116.52
130133020017	2011	993.23
130133020017	2013	878.248
130133020017	2016	990.265
130133020017	2019	877.16
130133020017	2021	872.346
130133020035	2001	1018.4
130133020035	2004	848.81
130133020035	2006	1018.03
130133020035	2008	1151.52
130133020035	2011	1017.65
130133020035	2013	845.647
130133020035	2016	1016.18
130133020035	2019	849.881
130133020035	2021	845.895
130133020037	2001	944.394
130133020037	2004	712.328
130133020037	2006	944.361
130133020037	2008	1125.45
130133020037	2011	944.307
130133020037	2013	708.477
130133020037	2016	944.578
130133020037	2019	703.801
130133020037	2021	708.651
130133020042	2001	1009.47
130133020042	2004	960.638
130133020042	2006	1009.07
130133020042	2008	1028.94
130133020042	2011	1008.88
130133020042	2013	960.638
130133020042	2016	1008.91
130133020042	2019	961.768
130133020042	2021	960.814
130133020045	2001	935.423
130133020045	2004	866.276
130133020045	2006	934.906
130133020045	2008	1025.94
130133020045	2011	934.357
130133020045	2013	865.147
130133020045	2016	934.209
130133020045	2019	876.696
130133020045	2021	865.136
130133020062	2001	770.756
130133020062	2004	602.667
130133020062	2006	770.663
130133020062	2008	927.97
130133020062	2011	768.639
130133020062	2013	599.63
130133020062	2016	768.174
130133020062	2019	600.56
130133020062	2021	596.914
130133020065	2001	941.624
130133020065	2004	833.472
130133020065	2006	940.596
130133020065	2008	1187.85
130133020065	2011	940.528
130133020065	2013	831.974
130133020065	2016	940.331
130133020065	2019	836.511
130133020065	2021	831.897
130133020079	2001	840.271
130133020079	2004	607.896
130133020079	2006	839.858
130133020079	2008	1077.31
130133020079	2011	839.734
130133020079	2013	607.844
130133020079	2016	839.052
130133020079	2019	599.256
130133020079	2021	606.759
130133020081	2001	982.811
130133020081	2004	774.243
130133020081	2006	982.484
130133020081	2008	1110.12
130133020081	2011	981.042
130133020081	2013	773.98
130133020081	2016	979.162
130133020081	2019	774.906
130133020081	2021	771.948
130133020096	2001	976.82
130133020096	2004	877.655
130133020096	2006	976.508
130133020096	2008	1045.57
130133020096	2011	975.677
130133020096	2013	876.367
130133020096	2016	975.033
130133020096	2019	879.026
130133020096	2021	876.159
140143020010	2001	442.406
140143020010	2004	288.826
140143020010	2006	439.258
140143020010	2008	780.258
140143020010	2011	440.982
140143020010	2013	286.586
140143020010	2016	439.248
140143020010	2019	287.949
140143020010	2021	286.916
140143020012	2001	835.865
140143020012	2004	679.858
140143020012	2006	835.23
140143020012	2008	920.327
140143020012	2011	834.213
140143020012	2013	669.626
140143020012	2016	833.101
140143020012	2019	676.697
140143020012	2021	668.784
140143020014	2001	629.879
140143020014	2004	460.062
140143020014	2006	629.598
140143020014	2008	765.391
140143020014	2011	625.851
140143020014	2013	461.037
140143020014	2016	624.296
140143020014	2019	464.578
140143020014	2021	463.791
140143020017	2001	461.919
140143020017	2004	341.683
140143020017	2006	461.77
140143020017	2008	679.668
140143020017	2011	461.531
140143020017	2013	341.772
140143020017	2016	461.472
140143020017	2019	342.876
140143020017	2021	341.623
140143020025	2001	723.174
140143020025	2004	524.715
140143020025	2006	719.815
140143020025	2008	844.445
140143020025	2011	716.765
140143020025	2013	528.589
140143020025	2016	715.477
140143020025	2019	528.249
140143020025	2021	528.064
140143020031	2001	788.063
140143020031	2004	674.029
140143020031	2006	787.573
140143020031	2008	959.433
140143020031	2011	785.373
140143020031	2013	670.615
140143020031	2016	783.258
140143020031	2019	672.611
140143020031	2021	671.175
140143020039	2001	500.157
140143020039	2004	349.351
140143020039	2006	500.042
140143020039	2008	662.362
140143020039	2011	499.284
140143020039	2013	349.736
140143020039	2016	499.076
140143020039	2019	350.463
140143020039	2021	347.605
140143020042	2001	705.4
140143020042	2004	552.21
140143020042	2006	705.142
140143020042	2008	839.814
140143020042	2011	705.103
140143020042	2013	551.913
140143020042	2016	704.483
140143020042	2019	563.264
140143020042	2021	550.389
140143020045	2001	628.334
140143020045	2004	412.918
140143020045	2006	619.612
140143020045	2008	981.071
140143020045	2011	624.392
140143020045	2013	409.837
140143020045	2016	630.139
140143020045	2019	416.516
140143020045	2021	413.652
140143020051	2001	679.677
140143020051	2004	453.23
140143020051	2006	679.426
140143020051	2008	1048.38
140143020051	2011	679.436
140143020051	2013	455.306
140143020051	2016	678.849
140143020051	2019	456.837
140143020051	2021	454.876
140143020075	2001	737.892
140143020075	2004	556.777
140143020075	2006	737.418
140143020075	2008	1052.75
140143020075	2011	737.83
140143020075	2013	553.245
140143020075	2016	737.428
140143020075	2019	536.937
140143020075	2021	534.647
140143020077	2001	826.768
140143020077	2004	651.545
140143020077	2006	825.986
140143020077	2008	995.025
140143020077	2011	826.602
140143020077	2013	651.575
140143020077	2016	824.662
140143020077	2019	655.442
140143020077	2021	651.575
140143020083	2001	666.779
140143020083	2004	404.577
140143020083	2006	666.028
140143020083	2008	985.411
140143020083	2011	662.793
140143020083	2013	411.755
140143020083	2016	661.113
140143020083	2019	401.353
140143020083	2021	402.283
140143020090	2001	859.067
140143020090	2004	510.756
140143020090	2006	856.245
140143020090	2008	1185.92
140143020090	2011	856.579
140143020090	2013	502.17
140143020090	2016	852.473
140143020090	2019	504.684
140143020090	2021	501.461
140143020093	2001	533.16
140143020093	2004	407.889
140143020093	2006	533.084
140143020093	2008	892.265
140143020093	2011	532.44
140143020093	2013	407.028
140143020093	2016	532.233
140143020093	2019	408.238
140143020093	2021	407.169
150153020003	2001	538.387
150153020003	2004	466.515
150153020003	2006	538.279
150153020003	2008	1053.54
150153020003	2011	538.192
150153020003	2013	466.349
150153020003	2016	538.185
150153020003	2019	467.903
150153020003	2021	466.5
150153020015	2001	770.519
150153020015	2004	701.434
150153020015	2006	766.235
150153020015	2008	950.667
150153020015	2011	763.536
150153020015	2013	695.065
150153020015	2016	763.955
150153020015	2019	700.024
150153020015	2021	696.077
150153020025	2001	652.809
150153020025	2004	606.4
150153020025	2006	652.76
150153020025	2008	950.949
150153020025	2011	652.711
150153020025	2013	606.322
150153020025	2016	652.711
150153020025	2019	609.31
150153020025	2021	606.292
150153020038	2001	62.8949
150153020038	2004	27.3519
150153020038	2006	62.8805
150153020038	2008	918.013
150153020038	2011	62.8805
150153020038	2013	27.3447
150153020038	2016	62.8732
150153020038	2019	27.6406
150153020038	2021	29.8128
150153020040	2001	965.1
150153020040	2004	887.607
150153020040	2006	964.684
150153020040	2008	1113.37
150153020040	2011	964.712
150153020040	2013	886.302
150153020040	2016	964.43
150153020040	2019	889.866
150153020040	2021	886.21
150153020042	2001	564.668
150153020042	2004	378.26
150153020042	2006	562.01
150153020042	2008	1000.69
150153020042	2011	561.383
150153020042	2013	378.079
150153020042	2016	560.373
150153020042	2019	404.7
150153020042	2021	377.622
150153020048	2001	140.781
150153020048	2004	52.9669
150153020048	2006	140.77
150153020048	2008	767.131
150153020048	2011	140.48
150153020048	2013	52.6774
150153020048	2016	140.459
150153020048	2019	53.1063
150153020048	2021	52.6774
150153020054	2001	753.379
150153020054	2004	672.303
150153020054	2006	754.389
150153020054	2008	1153.59
150153020054	2011	752.471
150153020054	2013	672.127
150153020054	2016	757.113
150153020054	2019	686.521
150153020054	2021	680.459
150153020058	2001	369.495
150153020058	2004	323.687
150153020058	2006	369.317
150153020058	2008	1103.07
150153020058	2011	369.261
150153020058	2013	324.39
150153020058	2016	369.211
150153020058	2019	326.435
150153020058	2021	324.496
150153020063	2001	610.644
150153020063	2004	442.529
150153020063	2006	610.433
150153020063	2008	861.981
150153020063	2011	609.833
150153020063	2013	441.945
150153020063	2016	609.849
150153020063	2019	440.906
150153020063	2021	439.397
150153020066	2001	568.013
150153020066	2004	438.451
150153020066	2006	567.837
150153020066	2008	742.125
150153020066	2011	567.791
150153020066	2013	437.969
150153020066	2016	567.569
150153020066	2019	439.961
150153020066	2021	437.793
150153020076	2001	74.1954
150153020076	2004	43.9292
150153020076	2006	74.188
150153020076	2008	1042.33
150153020076	2011	74.1954
150153020076	2013	43.9069
150153020076	2016	74.1509
150153020076	2019	43.194
150153020076	2021	42.4218
160163020009	2001	505.921
160163020009	2004	496.49
160163020009	2006	495.575
160163020009	2008	490.485
160163020009	2011	488.571
160163020009	2013	479.756
160163020009	2016	489.696
160163020009	2019	485.588
160163020009	2021	486.497
160163020010	2001	2.08182
160163020010	2004	0
160163020010	2006	2.97403
160163020010	2008	2.28009
160163020010	2011	3.4697
160163020010	2013	0
160163020010	2016	3.4697
160163020010	2019	0
160163020010	2021	0
160163020011	2001	300.358
160163020011	2004	216.651
160163020011	2006	269.608
160163020011	2008	288.134
160163020011	2011	254.579
160163020011	2013	193.912
160163020011	2016	252.548
160163020011	2019	191.411
160163020011	2021	188.134
160163020012	2001	245.407
160163020012	2004	234.496
160163020012	2006	234.2
160163020012	2008	235.173
160163020012	2011	233.013
160163020012	2013	215.366
160163020012	2016	232.962
160163020012	2019	215.797
160163020012	2021	215.172
160163020013	2001	207.918
160163020013	2004	171.415
160163020013	2006	211.256
160163020013	2008	206.516
160163020013	2011	214.678
160163020013	2013	192.029
160163020013	2016	234.123
160163020013	2019	198.121
160163020013	2021	195.784
160163020014	2001	11.5165
160163020014	2004	0
160163020014	2006	12.0046
160163020014	2008	15.1707
160163020014	2011	12.3344
160163020014	2013	0
160163020014	2016	13.4557
160163020014	2019	0
160163020014	2021	0
160163020015	2001	112.213
160163020015	2004	108.214
160163020015	2006	112.296
160163020015	2008	116.337
160163020015	2011	112.2
160163020015	2013	108.09
160163020015	2016	112.67
160163020015	2019	103.26
160163020015	2021	103.481
160163020017	2001	372.538
160163020017	2004	330.735
160163020017	2006	318.803
160163020017	2008	307.968
160163020017	2011	293.028
160163020017	2013	278.301
160163020017	2016	290.697
160163020017	2019	278.877
160163020017	2021	276.558
160163020018	2001	397.186
160163020018	2004	387.105
160163020018	2006	383.79
160163020018	2008	378.614
160163020018	2011	369.453
160163020018	2013	362.429
160163020018	2016	362.525
160163020018	2019	359.218
160163020018	2021	363.169
160163020019	2001	131.264
160163020019	2004	127.622
160163020019	2006	135.707
160163020019	2008	135.77
160163020019	2011	133.454
160163020019	2013	132.387
160163020019	2016	134.102
160163020019	2019	133.929
160163020019	2021	133.765
160163020020	2001	121.842
160163020020	2004	118.567
160163020020	2006	122.63
160163020020	2008	120.414
160163020020	2011	112.8
160163020020	2013	108.074
160163020020	2016	111.6
160163020020	2019	110.605
160163020020	2021	106.21
160163020021	2001	111.295
160163020021	2004	105.561
160163020021	2006	101.149
160163020021	2008	104.09
160163020021	2011	99.5445
160163020021	2013	97.5497
160163020021	2016	99.5267
160163020021	2019	97.328
160163020021	2021	97.2896
160163020022	2001	51.2949
160163020022	2004	49.2792
160163020022	2006	51.1755
160163020022	2008	53.5542
160163020022	2011	51.0561
160163020022	2013	49.4703
160163020022	2016	51.892
160163020022	2019	49.5467
160163020022	2021	49.9957
160163020023	2001	115.513
160163020023	2004	104.457
160163020023	2006	115.116
160163020023	2008	114.487
160163020023	2011	110.438
160163020023	2013	101.157
160163020023	2016	110.761
160163020023	2019	100.83
160163020023	2021	100.575
160163020024	2001	76.3977
160163020024	2004	64.6835
160163020024	2006	72.2675
160163020024	2008	69.8474
160163020024	2011	68.1641
160163020024	2013	62.1362
160163020024	2016	68.5012
160163020024	2019	62.2389
160163020024	2021	62.4778
160163020025	2001	18.1717
160163020025	2004	18.1717
160163020025	2006	18.1717
160163020025	2008	24.9729
160163020025	2011	18.1717
160163020025	2013	18.1717
160163020025	2016	18.1717
160163020025	2019	18.1717
160163020025	2021	18.1717
160163020026	2001	0
160163020026	2004	0
160163020026	2006	0
160163020026	2008	3.86787
160163020026	2011	0
160163020026	2013	0
160163020026	2016	0
160163020026	2019	0
160163020026	2021	0
160163020027	2001	243.04
160163020027	2004	206.29
160163020027	2006	214.736
160163020027	2008	209.311
160163020027	2011	205.527
160163020027	2013	173.986
160163020027	2016	205.009
160163020027	2019	174.154
160163020027	2021	174.785
160163020028	2001	147.176
160163020028	2004	133.884
160163020028	2006	140.007
160163020028	2008	131.898
160163020028	2011	137.493
160163020028	2013	125.811
160163020028	2016	137.142
160163020028	2019	126.316
160163020028	2021	126.164
160163020029	2001	376.237
160163020029	2004	372.245
160163020029	2006	371.214
160163020029	2008	368.974
160163020029	2011	365.759
160163020029	2013	362.215
160163020029	2016	364.302
160163020029	2019	363.984
160163020029	2021	364.809
160163020030	2001	62.6361
160163020030	2004	59.0555
160163020030	2006	63.4773
160163020030	2008	64.2298
160163020030	2011	62.8393
160163020030	2013	62.3419
160163020030	2016	62.709
160163020030	2019	62.657
160163020030	2021	62.6023
160163020031	2001	321.34
[truncated: 11,537 more rows]

## Sheet: LCU_County Values
County	Year	LCU_County
ADAMS	2001	912.453
ADAMS	2004	817.902
ADAMS	2006	903.468
ADAMS	2008	1022.64
ADAMS	2011	902.353
ADAMS	2013	814.165
ADAMS	2016	901.843
ADAMS	2019	816.857
ADAMS	2021	813.31
ALEXANDER	2001	903.971
ALEXANDER	2004	830.406
ALEXANDER	2006	902.382
ALEXANDER	2008	925.284
ALEXANDER	2011	889.976
ALEXANDER	2013	833.91
ALEXANDER	2016	898.963
ALEXANDER	2019	840.897
ALEXANDER	2021	839.55
BOND	2001	815.502
BOND	2004	652.097
BOND	2006	814.169
BOND	2008	986.377
BOND	2011	813.657
BOND	2013	650.339
BOND	2016	813.434
BOND	2019	651.114
BOND	2021	649.092
BOONE	2001	601.125
BOONE	2004	435.028
BOONE	2006	593.986
BOONE	2008	961.13
BOONE	2011	584.553
BOONE	2013	419.437
BOONE	2016	582.662
BOONE	2019	422.36
BOONE	2021	417.158
BROWN	2001	951.553
BROWN	2004	914.934
BROWN	2006	951.61
BROWN	2008	1015.07
BROWN	2011	943.988
BROWN	2013	911.463
BROWN	2016	946.381
BROWN	2019	907.328
BROWN	2021	907.267
BUREAU	2001	526.914
BUREAU	2004	373.189
BUREAU	2006	526.208
BUREAU	2008	988.178
BUREAU	2011	522.146
BUREAU	2013	370.019
BUREAU	2016	523.284
BUREAU	2019	373.607
BUREAU	2021	371.441
CALHOUN	2001	877.727
CALHOUN	2004	848.933
CALHOUN	2006	879.841
CALHOUN	2008	882.359
CALHOUN	2011	876.537
CALHOUN	2013	847.55
CALHOUN	2016	876.766
CALHOUN	2019	847.024
CALHOUN	2021	848.481
CARROLL	2001	652.772
CARROLL	2004	485.372
CARROLL	2006	654.684
CARROLL	2008	989.781
CARROLL	2011	651.361
CARROLL	2013	484.177
CARROLL	2016	654.44
CARROLL	2019	485.049
CARROLL	2021	487.287
CASS	2001	787.918
CASS	2004	671.201
CASS	2006	798.429
CASS	2008	1057.83
CASS	2011	795.126
CASS	2013	674.962
CASS	2016	794.448
CASS	2019	674.203
CASS	2021	671.93
CHAMPAIGN	2001	167.525
CHAMPAIGN	2004	91.9289
CHAMPAIGN	2006	166.035
CHAMPAIGN	2008	981.273
CHAMPAIGN	2011	165.572
CHAMPAIGN	2013	91.2356
CHAMPAIGN	2016	164.999
CHAMPAIGN	2019	91.5685
CHAMPAIGN	2021	90.9237
CHRISTIAN	2001	402.155
CHRISTIAN	2004	270.782
CHRISTIAN	2006	401.463
CHRISTIAN	2008	1045.28
CHRISTIAN	2011	400.691
CHRISTIAN	2013	268.749
CHRISTIAN	2016	400.315
CHRISTIAN	2019	271.721
CHRISTIAN	2021	268.234
CLARK	2001	897.062
CLARK	2004	822.439
CLARK	2006	896.703
CLARK	2008	1049.28
CLARK	2011	896.333
CLARK	2013	823.224
CLARK	2016	896.33
CLARK	2019	829.458
CLARK	2021	823.083
CLAY	2001	913.622
CLAY	2004	769.637
CLAY	2006	913.04
CLAY	2008	1058.2
CLAY	2011	912.73
CLAY	2013	768.447
CLAY	2016	911.946
CLAY	2019	769.619
CLAY	2021	767.198
CLINTON	2001	691.758
CLINTON	2004	506.984
CLINTON	2006	690.041
CLINTON	2008	944.637
CLINTON	2011	689.906
CLINTON	2013	505.507
CLINTON	2016	689.293
CLINTON	2019	506.904
CLINTON	2021	503.928
COLES	2001	505.34
COLES	2004	425.105
COLES	2006	504.713
COLES	2008	1004.82
COLES	2011	504.34
COLES	2013	424.454
COLES	2016	504.358
COLES	2019	428.223
COLES	2021	424.352
COOK	2001	162.625
COOK	2004	143.03
COOK	2006	152.484
COOK	2008	153.332
COOK	2011	146.922
COOK	2013	132.262
COOK	2016	146.578
COOK	2019	133.289
COOK	2021	132.449
CRAWFORD	2001	903.01
CRAWFORD	2004	824.208
CRAWFORD	2006	901.903
CRAWFORD	2008	990.068
CRAWFORD	2011	901.578
CRAWFORD	2013	823.343
CRAWFORD	2016	901.443
CRAWFORD	2019	827.311
CRAWFORD	2021	823.512
CUMBERLAND	2001	836.715
CUMBERLAND	2004	724.649
CUMBERLAND	2006	836.339
CUMBERLAND	2008	1053.79
CUMBERLAND	2011	836.399
CUMBERLAND	2013	724.072
CUMBERLAND	2016	836.03
CUMBERLAND	2019	727.2
CUMBERLAND	2021	722.662
DEKALB	2001	285.724
DEKALB	2004	169.035
DEKALB	2006	284.119
DEKALB	2008	1004.11
DEKALB	2011	278.744
DEKALB	2013	166.468
DEKALB	2016	283.153
DEKALB	2019	169.845
DEKALB	2021	166.436
DEWITT	2001	345.546
DEWITT	2004	276.545
DEWITT	2006	345.258
DEWITT	2008	1039.52
DEWITT	2011	344.594
DEWITT	2013	276.646
DEWITT	2016	344.883
DEWITT	2019	278.365
DEWITT	2021	276.815
DOUGLAS	2001	217.942
DOUGLAS	2004	162.548
DOUGLAS	2006	217.751
DOUGLAS	2008	1019.56
DOUGLAS	2011	218.342
DOUGLAS	2013	162.285
DOUGLAS	2016	218.833
DOUGLAS	2019	164.341
DOUGLAS	2021	162.636
DUPAGE	2001	193.67
DUPAGE	2004	165.363
DUPAGE	2006	181.93
DUPAGE	2008	180.57
DUPAGE	2011	174.276
DUPAGE	2013	153.846
DUPAGE	2016	173.301
DUPAGE	2019	152.724
DUPAGE	2021	152.072
EDGAR	2001	450.807
EDGAR	2004	385.938
EDGAR	2006	450.038
EDGAR	2008	1034.09
EDGAR	2011	449.945
EDGAR	2013	384.616
EDGAR	2016	450.579
EDGAR	2019	387.574
EDGAR	2021	384.499
EDWARDS	2001	902.827
EDWARDS	2004	777.788
EDWARDS	2006	901.984
EDWARDS	2008	997.266
EDWARDS	2011	901.318
EDWARDS	2013	779.827
EDWARDS	2016	900.529
EDWARDS	2019	783.816
EDWARDS	2021	778.892
EFFINGHAM	2001	787.433
EFFINGHAM	2004	639.546
EFFINGHAM	2006	785.599
EFFINGHAM	2008	995.704
EFFINGHAM	2011	784.514
EFFINGHAM	2013	638.18
EFFINGHAM	2016	783.602
EFFINGHAM	2019	641.178
EFFINGHAM	2021	638.122
FAYETTE	2001	907.114
FAYETTE	2004	783.295
FAYETTE	2006	906.527
FAYETTE	2008	1034.93
FAYETTE	2011	904.7
FAYETTE	2013	783.575
FAYETTE	2016	903.943
FAYETTE	2019	784.797
FAYETTE	2021	782.642
FORD	2001	136.425
FORD	2004	60.7221
FORD	2006	136.375
FORD	2008	1038.84
FORD	2011	135.142
FORD	2013	60.903
FORD	2016	134.898
FORD	2019	61.6278
FORD	2021	60.9943
FRANKLIN	2001	897.494
FRANKLIN	2004	848.356
FRANKLIN	2006	896.518
FRANKLIN	2008	921.196
FRANKLIN	2011	896.11
FRANKLIN	2013	847.563
FRANKLIN	2016	894.444
FRANKLIN	2019	848.365
FRANKLIN	2021	845.354
FULTON	2001	908.279
FULTON	2004	849.066
FULTON	2006	909.551
FULTON	2008	982.122
FULTON	2011	898.136
FULTON	2013	843.094
FULTON	2016	896.755
FULTON	2019	844.061
FULTON	2021	843.115
GALLATIN	2001	785.152
GALLATIN	2004	683.116
GALLATIN	2006	784.733
GALLATIN	2008	1018.22
GALLATIN	2011	779.034
GALLATIN	2013	683.74
GALLATIN	2016	784.19
GALLATIN	2019	694.901
GALLATIN	2021	684.337
GREENE	2001	895.697
GREENE	2004	809.075
GREENE	2006	896.934
GREENE	2008	1050.68
GREENE	2011	895.654
GREENE	2013	807.518
GREENE	2016	894.991
GREENE	2019	809.766
GREENE	2021	806.433
GRUNDY	2001	496.582
GRUNDY	2004	392.858
GRUNDY	2006	489.137
GRUNDY	2008	997.278
GRUNDY	2011	484.885
GRUNDY	2013	386.913
GRUNDY	2016	483.819
GRUNDY	2019	391.706
GRUNDY	2021	387.67
HAMILTON	2001	902.876
HAMILTON	2004	804.082
HAMILTON	2006	902.694
HAMILTON	2008	1027.46
HAMILTON	2011	902.009
HAMILTON	2013	803.999
HAMILTON	2016	901.838
HAMILTON	2019	810.032
HAMILTON	2021	804.085
HANCOCK	2001	799.225
HANCOCK	2004	684.418
HANCOCK	2006	792.123
HANCOCK	2008	1082.08
HANCOCK	2011	791.173
HANCOCK	2013	682.145
HANCOCK	2016	791.394
HANCOCK	2019	686.549
HANCOCK	2021	683.35
HARDIN	2001	903.999
HARDIN	2004	900.38
HARDIN	2006	904.073
HARDIN	2008	898.967
HARDIN	2011	898.269
HARDIN	2013	894.333
HARDIN	2016	897.546
HARDIN	2019	893.286
HARDIN	2021	893.84
HENDERSON	2001	824.77
HENDERSON	2004	701.053
HENDERSON	2006	819.095
HENDERSON	2008	1066.03
HENDERSON	2011	807.24
HENDERSON	2013	691.872
HENDERSON	2016	807.493
HENDERSON	2019	694.841
HENDERSON	2021	693.017
HENRY	2001	536.602
HENRY	2004	314.005
HENRY	2006	535.86
HENRY	2008	1028.7
HENRY	2011	534.718
HENRY	2013	313.741
HENRY	2016	534.457
HENRY	2019	317.103
HENRY	2021	314.037
IROQUOIS	2001	255.379
IROQUOIS	2004	172.125
IROQUOIS	2006	255.165
IROQUOIS	2008	1024.32
IROQUOIS	2011	255.656
IROQUOIS	2013	172.575
IROQUOIS	2016	256.068
IROQUOIS	2019	174.009
IROQUOIS	2021	171.847
JACKSON	2001	914.17
JACKSON	2004	860.198
JACKSON	2006	910.08
JACKSON	2008	953.841
JACKSON	2011	904.507
JACKSON	2013	859.157
JACKSON	2016	908.589
JACKSON	2019	864.729
JACKSON	2021	861.765
JASPER	2001	778.508
JASPER	2004	649.031
JASPER	2006	777.31
JASPER	2008	1018.56
JASPER	2011	777.027
JASPER	2013	646.471
JASPER	2016	776.641
JASPER	2019	649.696
JASPER	2021	647.251
JEFFERSON	2001	949.683
JEFFERSON	2004	878.297
JEFFERSON	2006	947.421
JEFFERSON	2008	966.878
JEFFERSON	2011	947.465
JEFFERSON	2013	875.77
JEFFERSON	2016	944.816
JEFFERSON	2019	878.386
JEFFERSON	2021	876.08
JERSEY	2001	908.35
JERSEY	2004	820.897
JERSEY	2006	908.05
JERSEY	2008	1018.3
JERSEY	2011	907.186
JERSEY	2013	819.702
JERSEY	2016	907.622
JERSEY	2019	822.701
JERSEY	2021	820.305
JODAVIESS	2001	952.941
JODAVIESS	2004	831.875
JODAVIESS	2006	953.399
JODAVIESS	2008	1040.34
JODAVIESS	2011	948.028
JODAVIESS	2013	834.157
JODAVIESS	2016	947.589
JODAVIESS	2019	829.625
JODAVIESS	2021	830.283
JOHNSON	2001	967.905
JOHNSON	2004	961.82
JOHNSON	2006	965.237
JOHNSON	2008	966.045
JOHNSON	2011	965.292
JOHNSON	2013	959.506
JOHNSON	2016	965.075
JOHNSON	2019	962.681
JOHNSON	2021	961.881
KANE	2001	529.744
KANE	2004	356.722
KANE	2006	494.112
KANE	2008	695.665
KANE	2011	470.926
KANE	2013	317.81
KANE	2016	467.423
KANE	2019	317.212
KANE	2021	311.903
KANKAKEE	2001	350.528
KANKAKEE	2004	231.498
KANKAKEE	2006	348.055
KANKAKEE	2008	957.227
KANKAKEE	2011	347.45
KANKAKEE	2013	231.051
KANKAKEE	2016	349.681
KANKAKEE	2019	234.876
KANKAKEE	2021	232.718
KENDALL	2001	425.195
KENDALL	2004	270.618
KENDALL	2006	395.611
KENDALL	2008	910.635
KENDALL	2011	379.257
KENDALL	2013	248.377
KENDALL	2016	382.62
KENDALL	2019	249.522
KENDALL	2021	248.033
KNOX	2001	760.212
KNOX	2004	660.039
KNOX	2006	760.329
KNOX	2008	1011.9
KNOX	2011	759.492
KNOX	2013	657.632
KNOX	2016	759.311
KNOX	2019	657.509
KNOX	2021	654.232
LAKE	2001	453.356
LAKE	2004	416.381
LAKE	2006	421.271
LAKE	2008	411.296
LAKE	2011	403.179
LAKE	2013	380.952
LAKE	2016	402.617
LAKE	2019	377.981
LAKE	2021	377.213
LASALLE	2001	315.766
LASALLE	2004	260.003
LASALLE	2006	314.488
LASALLE	2008	992.24
LASALLE	2011	312.499
LASALLE	2013	257.289
LASALLE	2016	312.628
LASALLE	2019	258.926
LASALLE	2021	256.624
LAWRENCE	2001	868.962
LAWRENCE	2004	777.448
LAWRENCE	2006	867.717
LAWRENCE	2008	985.646
LAWRENCE	2011	867.259
LAWRENCE	2013	774.395
LAWRENCE	2016	866.422
LAWRENCE	2019	774.921
LAWRENCE	2021	767.938
LEE	2001	416.14
LEE	2004	267.792
LEE	2006	416.083
LEE	2008	1042.9
LEE	2011	414.913
LEE	2013	266.938
LEE	2016	415.268
LEE	2019	269.325
LEE	2021	266.665
LIVINGSTON	2001	195.118
LIVINGSTON	2004	110.477
LIVINGSTON	2006	195.101
LIVINGSTON	2008	1000.58
LIVINGSTON	2011	195.101
LIVINGSTON	2013	109.907
LIVINGSTON	2016	195.302
LIVINGSTON	2019	111.175
LIVINGSTON	2021	110.378
LOGAN	2001	310.8
LOGAN	2004	206.754
LOGAN	2006	310.6
LOGAN	2008	1048.76
LOGAN	2011	310.245
LOGAN	2013	206.377
LOGAN	2016	309.893
LOGAN	2019	209.603
LOGAN	2021	207.48
MACON	2001	271.29
MACON	2004	178.624
MACON	2006	268.601
MACON	2008	940.771
MACON	2011	267.193
MACON	2013	177.019
MACON	2016	266.473
MACON	2019	177.356
MACON	2021	177.324
MACOUPIN	2001	773.755
MACOUPIN	2004	673.754
MACOUPIN	2006	773.185
MACOUPIN	2008	996.933
MACOUPIN	2011	772.756
MACOUPIN	2013	672.723
MACOUPIN	2016	772.397
MACOUPIN	2019	676.646
MACOUPIN	2021	673.748
MADISON	2001	713.332
MADISON	2004	581.787
MADISON	2006	703.344
MADISON	2008	833.129
MADISON	2011	693.749
MADISON	2013	570.038
MADISON	2016	691.698
MADISON	2019	568.933
MADISON	2021	567.8
MARION	2001	946.564
MARION	2004	828.648
MARION	2006	945.389
MARION	2008	1013.42
MARION	2011	944.589
MARION	2013	826.757
MARION	2016	943.959
MARION	2019	826.571
MARION	2021	825.702
MARSHALL	2001	466.016
MARSHALL	2004	375.416
MARSHALL	2006	465.867
MARSHALL	2008	999.95
MARSHALL	2011	467.105
MARSHALL	2013	378.693
MARSHALL	2016	464.375
MARSHALL	2019	376.986
MARSHALL	2021	374.822
MASON	2001	599.075
MASON	2004	463.857
MASON	2006	599.288
MASON	2008	997.749
MASON	2011	592.742
MASON	2013	465.477
MASON	2016	592.057
MASON	2019	465.132
MASON	2021	459.778
MASSAC	2001	996.151
MASSAC	2004	949.749
MASSAC	2006	995.492
MASSAC	2008	1010.04
MASSAC	2011	992.508
MASSAC	2013	946.728
MASSAC	2016	993.76
MASSAC	2019	948.575
MASSAC	2021	945.741
MCDONOUGH	2001	639.638
MCDONOUGH	2004	550.388
MCDONOUGH	2006	639.137
MCDONOUGH	2008	1022.01
MCDONOUGH	2011	638.012
MCDONOUGH	2013	548.881
MCDONOUGH	2016	638.106
MCDONOUGH	2019	550.747
MCDONOUGH	2021	547.562
MCHENRY	2001	702.466
MCHENRY	2004	546.248
MCHENRY	2006	680.874
MCHENRY	2008	826.767
MCHENRY	2011	664.63
MCHENRY	2013	519.95
MCHENRY	2016	665.763
MCHENRY	2019	523.983
MCHENRY	2021	518.71
MCLEAN	2001	217.067
MCLEAN	2004	131.573
MCLEAN	2006	216.155
MCLEAN	2008	1005.7
MCLEAN	2011	215.765
MCLEAN	2013	131.517
MCLEAN	2016	215.569
MCLEAN	2019	132.388
MCLEAN	2021	131.31
MENARD	2001	567.872
MENARD	2004	447.585
MENARD	2006	567.471
MENARD	2008	1015.16
MENARD	2011	566.922
MENARD	2013	447.475
MENARD	2016	567.09
MENARD	2019	449.117
MENARD	2021	446.92
MERCER	2001	753.942
MERCER	2004	621.972
MERCER	2006	756.554
MERCER	2008	1046.14
MERCER	2011	753.433
MERCER	2013	620.986
MERCER	2016	754.692
MERCER	2019	623.23
MERCER	2021	620.53
MONROE	2001	916.111
MONROE	2004	823.325
MONROE	2006	910.989
MONROE	2008	980.334
MONROE	2011	900.442
MONROE	2013	822.96
MONROE	2016	908.132
MONROE	2019	824.097
MONROE	2021	823.262
MONTGOMERY	2001	659.387
MONTGOMERY	2004	526.111
MONTGOMERY	2006	658.827
MONTGOMERY	2008	1029.18
MONTGOMERY	2011	657.157
MONTGOMERY	2013	524.699
MONTGOMERY	2016	656.87
MONTGOMERY	2019	528.171
MONTGOMERY	2021	525.497
MORGAN	2001	649.048
MORGAN	2004	537.491
MORGAN	2006	651.302
MORGAN	2008	993.467
MORGAN	2011	648.434
MORGAN	2013	535.142
MORGAN	2016	648.838
MORGAN	2019	537.221
MORGAN	2021	533.666
MOULTRIE	2001	384.619
MOULTRIE	2004	301.813
MOULTRIE	2006	384.388
MOULTRIE	2008	992.809
MOULTRIE	2011	381.989
MOULTRIE	2013	300.865
MOULTRIE	2016	382.887
MOULTRIE	2019	302.877
MOULTRIE	2021	300.82
OGLE	2001	604.183
OGLE	2004	426.236
OGLE	2006	602.533
OGLE	2008	1003.35
OGLE	2011	601.973
OGLE	2013	423.625
OGLE	2016	602.296
OGLE	2019	427.053
OGLE	2021	423.589
PEORIA	2001	684.834
PEORIA	2004	610.698
PEORIA	2006	677.241
PEORIA	2008	870.486
PEORIA	2011	672.893
PEORIA	2013	602.401
PEORIA	2016	669.777
PEORIA	2019	602.126
PEORIA	2021	599.2
PERRY	2001	934.7
PERRY	2004	821.163
PERRY	2006	934.451
PERRY	2008	999.663
PERRY	2011	932.718
PERRY	2013	820.977
PERRY	2016	930.795
PERRY	2019	827.718
PERRY	2021	822.296
PIATT	2001	182.367
PIATT	2004	114.519
PIATT	2006	182.748
PIATT	2008	1047.62
PIATT	2011	182.788
PIATT	2013	114.395
PIATT	2016	182.638
PIATT	2019	114.75
PIATT	2021	114.19
PIKE	2001	905.826
PIKE	2004	837.839
PIKE	2006	906.677
PIKE	2008	1004.09
PIKE	2011	905.175
PIKE	2013	837.374
PIKE	2016	905.085
PIKE	2019	839.923
PIKE	2021	837.298
POPE	2001	977.541
POPE	2004	971.364
POPE	2006	975.784
POPE	2008	975.833
POPE	2011	974.061
POPE	2013	969.149
POPE	2016	973.985
POPE	2019	970.831
POPE	2021	969.908
PULASKI	2001	961.045
PULASKI	2004	904.749
PULASKI	2006	960.297
PULASKI	2008	994.535
PULASKI	2011	959.793
PULASKI	2013	903.07
PULASKI	2016	959.446
PULASKI	2019	910.537
PULASKI	2021	907.206
PUTNAM	2001	637.995
PUTNAM	2004	582.338
PUTNAM	2006	639.464
PUTNAM	2008	948.841
PUTNAM	2011	636.041
PUTNAM	2013	593.809
PUTNAM	2016	630.047
PUTNAM	2019	587.634
PUTNAM	2021	588.882
RANDOLPH	2001	914.442
RANDOLPH	2004	825.173
RANDOLPH	2006	910.294
RANDOLPH	2008	960.799
RANDOLPH	2011	899.043
RANDOLPH	2013	827.523
RANDOLPH	2016	906.048
RANDOLPH	2019	836.539
RANDOLPH	2021	834.036
RICHLAND	2001	907.454
RICHLAND	2004	788.996
RICHLAND	2006	906.198
RICHLAND	2008	1003.78
RICHLAND	2011	905.796
RICHLAND	2013	788.889
RICHLAND	2016	903.851
RICHLAND	2019	777.523
RICHLAND	2021	777.742
ROCKISLAND	2001	782.329
ROCKISLAND	2004	641.831
ROCKISLAND	2006	782.356
ROCKISLAND	2008	927.425
ROCKISLAND	2011	778.37
ROCKISLAND	2013	636.476
ROCKISLAND	2016	776.259
ROCKISLAND	2019	637.444
ROCKISLAND	2021	634.999
SALINE	2001	910.46
SALINE	2004	811.56
SALINE	2006	909.395
SALINE	2008	998.348
SALINE	2011	906.196
SALINE	2013	809.691
SALINE	2016	905.219
SALINE	2019	811.61
SALINE	2021	809
SANGAMON	2001	501.259
SANGAMON	2004	367.008
SANGAMON	2006	497.292
SANGAMON	2008	918.337
SANGAMON	2011	493.858
SANGAMON	2013	360.927
SANGAMON	2016	492.922
SANGAMON	2019	363.687
SANGAMON	2021	359.06
SCHUYLER	2001	942.509
SCHUYLER	2004	899.827
SCHUYLER	2006	941.716
SCHUYLER	2008	996.214
SCHUYLER	2011	937.335
SCHUYLER	2013	898.026
SCHUYLER	2016	937.765
SCHUYLER	2019	897.928
SCHUYLER	2021	897.719
SCOTT	2001	887.156
SCOTT	2004	798.267
SCOTT	2006	884.112
SCOTT	2008	1070.28
SCOTT	2011	882.603
SCOTT	2013	794.74
SCOTT	2016	882.744
SCOTT	2019	794.647
SCOTT	2021	791.531
SHELBY	2001	697.405
SHELBY	2004	551.613
SHELBY	2006	696.897
SHELBY	2008	1014.86
SHELBY	2011	697.25
SHELBY	2013	551.368
SHELBY	2016	697.858
SHELBY	2019	551.986
SHELBY	2021	550.738
STARK	2001	478.32
STARK	2004	325.296
STARK	2006	478.29
STARK	2008	1043.3
STARK	2011	478.211
STARK	2013	323.119
STARK	2016	478.087
STARK	2019	324.27
STARK	2021	321.496
STCLAIR	2001	719.459
STCLAIR	2004	582.489
STCLAIR	2006	708.008
STCLAIR	2008	847.318
STCLAIR	2011	696.016
STCLAIR	2013	562.813
STCLAIR	2016	693.262
STCLAIR	2019	563.02
STCLAIR	2021	559.865
STEPHENSON	2001	692.333
STEPHENSON	2004	416.884
STEPHENSON	2006	691.82
STEPHENSON	2008	1011.78
STEPHENSON	2011	690.729
STEPHENSON	2013	416.707
STEPHENSON	2016	690.772
STEPHENSON	2019	420.609
STEPHENSON	2021	415.723
TAZEWELL	2001	480.806
TAZEWELL	2004	374.65
TAZEWELL	2006	478.077
TAZEWELL	2008	931.582
TAZEWELL	2011	475.769
TAZEWELL	2013	370.525
TAZEWELL	2016	474.133
TAZEWELL	2019	370.75
TAZEWELL	2021	369.578
UNION	2001	987.103
UNION	2004	961.33
UNION	2006	985.137
UNION	2008	986.125
UNION	2011	978.576
UNION	2013	960.371
UNION	2016	982.771
UNION	2019	964.052
UNION	2021	967.137
VERMILION	2001	382.03
VERMILION	2004	305.965
VERMILION	2006	381.756
VERMILION	2008	1006.89
VERMILION	2011	379.915
VERMILION	2013	304.392
VERMILION	2016	379.482
VERMILION	2019	306.586
VERMILION	2021	301.984
WABASH	2001	858.966
WABASH	2004	734.088
WABASH	2006	857.806
WABASH	2008	1009.89
WABASH	2011	856.746
WABASH	2013	726.75
WABASH	2016	855.888
WABASH	2019	728.561
WABASH	2021	719.695
WARREN	2001	601.636
WARREN	2004	484.983
WARREN	2006	601.264
WARREN	2008	1045.32
WARREN	2011	600.45
WARREN	2013	483.718
WARREN	2016	600.678
WARREN	2019	487.654
WARREN	2021	483.351
WASHINGTON	2001	814.88
WASHINGTON	2004	635.17
WASHINGTON	2006	814.027
WASHINGTON	2008	1067.34
WASHINGTON	2011	812.079
WASHINGTON	2013	633.373
WASHINGTON	2016	811.457
WASHINGTON	2019	635.33
WASHINGTON	2021	631.66
WAYNE	2001	903.764
WAYNE	2004	753.575
WAYNE	2006	902.349
WAYNE	2008	1024.43
WAYNE	2011	901.889
WAYNE	2013	754.433
WAYNE	2016	901.14
WAYNE	2019	758.345
WAYNE	2021	754.191
WHITE	2001	820.714
WHITE	2004	719.955
WHITE	2006	818.807
WHITE	2008	1004.42
WHITE	2011	814.613
WHITE	2013	716.806
WHITE	2016	815.607
WHITE	2019	720.394
WHITE	2021	716.484
WHITESIDE	2001	657.945
WHITESIDE	2004	409.851
WHITESIDE	2006	656.781
WHITESIDE	2008	1042.97
WHITESIDE	2011	655.257
WHITESIDE	2013	405.507
WHITESIDE	2016	655.242
WHITESIDE	2019	406.662
WHITESIDE	2021	405.809
WILL	2001	511.534
WILL	2004	336.81
WILL	2006	473.397
WILL	2008	737.017
WILL	2011	449.615
WILL	2013	307.254
WILL	2016	447.576
WILL	2019	309.472
WILL	2021	303.652
WILLIAMSON	2001	927.195
WILLIAMSON	2004	910.654
WILLIAMSON	2006	923.781
WILLIAMSON	2008	926.654
WILLIAMSON	2011	922.444
WILLIAMSON	2013	905.123
WILLIAMSON	2016	919.896
WILLIAMSON	2019	907.241
WILLIAMSON	2021	906.607
WINNEBAGO	2001	696.271
WINNEBAGO	2004	506.894
WINNEBAGO	2006	687.725
WINNEBAGO	2008	835.783
WINNEBAGO	2011	677.607
WINNEBAGO	2013	497.481
WINNEBAGO	2016	675.645
WINNEBAGO	2019	499.832
WINNEBAGO	2021	495.835
WOODFORD	2001	361.787
WOODFORD	2004	309.44
WOODFORD	2006	360.37
WOODFORD	2008	970.359
WOODFORD	2011	359.918
WOODFORD	2013	309.18
WOODFORD	2016	358.763
WOODFORD	2019	308.608
WOODFORD	2021	308.235

## Sheet: LCU_County Validation Data
County	Year	LCU_County	Pub_Hunt	Deer_Dens	Deer_Dens1	No_Hunt	Split
ADAMS	2001	912.453	0.000443208	1.61017	0.000726213	0.0946233	1
ADAMS	2004	817.902	0.000443208	2.09061	0.000779446	0.0950166	1
ADAMS	2006	903.468	0.000443208	2.1992	0.000996897	0.0960294	1
ADAMS	2008	1022.64	0.000443208	1.99931	0.000900056	0.0976321	1
ADAMS	2011	902.353	0.000443208	1.93371	0.000849965	0.0973413	1
ADAMS	2013	814.165	0.000443208	1.54325	0.000904966	0.0972217	1
ADAMS	2016	901.843	0.000443208	1.66557	0.000738981	0.0977478	0
ADAMS	2019	816.857	0.000443208	1.71743	0.000775321	0.0979457	1
ADAMS	2021	813.31	0.000443208	2.58314	0.00121971	0.0975683	1
ALEXANDER	2001	903.971	0.00304926	0.745544	0.0012622	0.1381	1
ALEXANDER	2004	830.406	0.00304926	1.04895	0.00129707	0.146212	0
ALEXANDER	2006	902.382	0.00304926	1.30051	0.00176429	0.137121	1
ALEXANDER	2008	925.284	0.00304926	1.26239	0.00182241	0.154099	1
ALEXANDER	2011	889.976	0.00304926	1.21208	0.00181311	0.148001	1
ALEXANDER	2013	833.91	0.00304926	1.21208	0.00164574	0.140551	1
ALEXANDER	2016	898.963	0.00304926	0.957468	0.00186192	0.139152	1
ALEXANDER	2019	840.897	0.00304926	1.11755	0.00169456	0.142365	1
ALEXANDER	2021	839.55	0.00304926	0.879712	0.00160855	0.137717	1
BOND	2001	815.502	0.00100854	1.32018	0.00124295	0.0791013	0
BOND	2004	652.097	0.00100854	1.6066	0.0013823	0.0794787	1
BOND	2006	814.169	0.00100854	1.66409	0.00167524	0.0797478	1
BOND	2008	986.377	0.00100854	1.49465	0.00169457	0.0801037	1
BOND	2011	813.657	0.00100854	1.34942	0.00131619	0.0800537	0
BOND	2013	650.339	0.00100854	1.03073	0.00130907	0.0801778	1
BOND	2016	813.434	0.00100854	0.957102	0.00107106	0.0803294	0
BOND	2019	651.114	0.00100854	1.17898	0.00117989	0.0803385	0
BOND	2021	649.092	0.00100854	1.13057	0.00122159	0.0802259	1
BOONE	2001	601.125	0.00136896	0.729657	0.000972635	0.113266	1
BOONE	2004	435.028	0.00136896	373.69	0.573206	0.116535	1
BOONE	2006	593.986	0.00136896	562.601	0.611544	0.121974	1
BOONE	2008	961.13	0.00136896	229.45	0.530478	0.125607	1
BOONE	2011	584.553	0.00136896	118.389	0.215484	0.131292	1
BOONE	2013	419.437	0.00136896	43.334	0.0744655	0.131497	1
BOONE	2016	582.662	0.00136896	93.3819	0.151176	0.132544	1
BOONE	2019	422.36	0.00136896	114.385	0.215484	0.13307	0
BOONE	2021	417.158	0.00136896	138.427	0.133468	0.132912	0
BROWN	2001	951.553	0.00251346	3.13428	0.00389788	0.0516946	0
BROWN	2004	914.934	0.00251346	3.72369	0.00364676	0.0524447	1
BROWN	2006	951.61	0.00251346	3.68724	0.00472231	0.0518668	1
BROWN	2008	1015.07	0.00251346	3.58293	0.00460386	0.0570839	1
BROWN	2011	943.988	0.00251346	3.32279	0.0042027	0.0585579	1
BROWN	2013	911.463	0.00251346	2.60646	0.00456279	0.0553231	1
BROWN	2016	946.381	0.00251346	2.68437	0.00356937	0.0555371	1
BROWN	2019	907.328	0.00251346	2.66175	0.00367045	0.0602641	1
BROWN	2021	907.267	0.00251346	2.48455	0.00344302	0.0591403	1
BUREAU	2001	526.914	0.00309212	0.843266	0.00036118	0.0715761	1
BUREAU	2004	373.189	0.00309212	1.16131	0.000449963	0.0719407	1
BUREAU	2006	526.208	0.00309212	1.10433	0.000543819	0.0717538	1
BUREAU	2008	988.178	0.00309212	1.2289	0.000561185	0.0720365	1
BUREAU	2011	522.146	0.00309212	1.04072	0.000512013	0.0751197	1
BUREAU	2013	370.019	0.00309212	2.83443	0.000929744	0.0742374	0
BUREAU	2016	523.284	0.00309212	3.76375	0.00212284	0.0742258	1
BUREAU	2019	373.607	0.00309212	3.77656	0.00168891	0.0739066	0
BUREAU	2021	371.441	0.00309212	0.735483	0.000372497	0.0728206	1
CALHOUN	2001	877.727	0.00136069	3.27517	0.0042917	0.144571	1
CALHOUN	2004	848.933	0.00136069	4.58279	0.00501562	0.146351	1
CALHOUN	2006	879.841	0.00136069	4.45625	0.00567289	0.142801	0
CALHOUN	2008	882.359	0.00136069	3.78407	0.00544331	0.150937	1
CALHOUN	2011	876.537	0.00136069	3.34729	0.00458053	0.14586	1
CALHOUN	2013	847.55	0.00136069	2.46012	0.00405656	0.144625	1
CALHOUN	2016	876.766	0.00136069	2.07777	0.00330117	0.143863	1
CALHOUN	2019	847.024	0.00136069	2.50094	0.00316601	0.150461	1
CALHOUN	2021	848.481	0.00136069	2.06008	0.00342336	0.147385	1
CARROLL	2001	652.772	0.00248291	1.1082	0.000941164	0.100575	1
CARROLL	2004	485.372	0.00248291	2.46326	0.00276768	0.10023	1
CARROLL	2006	654.684	0.00248291	1.56589	0.00132681	0.100393	1
CARROLL	2008	989.781	0.00248291	1.58823	0.00132338	0.107038	1
CARROLL	2011	651.361	0.00248291	4.39953	0.00219417	0.103945	1
CARROLL	2013	484.177	0.00248291	30.3275	0.0345076	0.101737	1
CARROLL	2016	654.44	0.00248291	87.1968	0.036637	0.101426	1
CARROLL	2019	485.049	0.00248291	169.117	0.130881	0.103667	0
CARROLL	2021	487.287	0.00248291	394.874	0.172214	0.099548	1
CASS	2001	787.918	0.00201281	1.31839	0.00123062	0.068975	1
CASS	2004	671.201	0.00201281	1.81053	0.00157702	0.074527	1
CASS	2006	798.429	0.00201281	1.77128	0.00182213	0.0697651	1
CASS	2008	1057.83	0.00201281	1.46231	0.00166311	0.0773449	1
CASS	2011	795.126	0.00201281	1.3818	0.00143015	0.0743868	1
CASS	2013	674.962	0.00201281	1.19964	0.00155676	0.0705224	1
CASS	2016	794.448	0.00201281	1.27009	0.00142509	0.0770352	1
CASS	2019	674.203	0.00201281	1.32544	0.00141293	0.0769019	1
CASS	2021	671.93	0.00201281	1.29927	0.00146358	0.0762144	1
CHAMPAIGN	2001	167.525	0.000386754	0.187189	6.82079e-05	0.108813	1
CHAMPAIGN	2004	91.9289	0.000386754	0.242495	7.79305e-05	0.110233	1
CHAMPAIGN	2006	166.035	0.000386754	0.313658	0.000122954	0.111853	0
CHAMPAIGN	2008	981.273	0.000386754	0.291999	0.000126693	0.11319	1
CHAMPAIGN	2011	165.572	0.000386754	0.303989	0.000117569	0.113639	0
CHAMPAIGN	2013	91.2356	0.000386754	0.232052	0.000115026	0.113969	1
CHAMPAIGN	2016	164.999	0.000386754	0.214262	8.167e-05	0.114946	1
CHAMPAIGN	2019	91.5685	0.000386754	0.246362	8.98968e-05	0.115099	1
CHAMPAIGN	2021	90.9237	0.000386754	2.23012	0.000489963	0.115296	0
CHRISTIAN	2001	402.155	0.000539765	0.509538	0.000266582	0.074835	0
CHRISTIAN	2004	270.782	0.000539765	0.578089	0.000299213	0.0751051	1
CHRISTIAN	2006	401.463	0.000539765	0.658514	0.000338253	0.0751656	0
CHRISTIAN	2008	1045.28	0.000539765	0.654735	0.000375837	0.0759864	0
CHRISTIAN	2011	400.691	0.000539765	0.721666	0.000349907	0.0755829	1
CHRISTIAN	2013	268.749	0.000539765	0.568373	0.000343206	0.0758448	1
CHRISTIAN	2016	400.315	0.000539765	0.594821	0.000323977	0.0761322	1
CHRISTIAN	2019	271.721	0.000539765	0.629366	0.000342041	0.0757751	1
CHRISTIAN	2021	268.234	0.000539765	0.609935	0.000363018	0.0756893	0
CLARK	2001	897.062	0.000764787	1.21142	0.000862725	0.0731485	1
CLARK	2004	822.439	0.000764787	1.67488	0.00108733	0.0732538	1
CLARK	2006	896.703	0.000764787	1.83702	0.00143768	0.0733048	1
CLARK	2008	1049.28	0.000764787	1.78119	0.00149032	0.0734624	1
CLARK	2011	896.333	0.000764787	1.91503	0.00145289	0.0736476	0
CLARK	2013	823.224	0.000764787	1.58005	0.00151547	0.0737116	1
CLARK	2016	896.33	0.000764787	1.5334	0.001185	0.073863	1
CLARK	2019	829.458	0.000764787	1.51581	0.00125402	0.0739119	1
CLARK	2021	823.083	0.000764787	1.45921	0.00124232	0.0738016	1
CLAY	2001	913.622	0.000822693	1.45123	0.00122167	0.0618261	1
CLAY	2004	769.637	0.000822693	1.85599	0.00139764	0.062026	0
CLAY	2006	913.04	0.000822693	2.06167	0.00171033	0.0621918	1
CLAY	2008	1058.2	0.000822693	1.87327	0.00173267	0.0623392	1
CLAY	2011	912.73	0.000822693	1.90782	0.0015215	0.0623162	1
CLAY	2013	768.447	0.000822693	1.27024	0.00136515	0.0626109	1
CLAY	2016	911.946	0.000822693	1.44547	0.00120678	0.0628501	1
CLAY	2019	769.619	0.000822693	1.5878	0.00131981	0.0628715	1
CLAY	2021	767.198	0.000822693	1.62811	0.0014748	0.0628537	1
CLINTON	2001	691.758	0.00153453	0.970592	0.000716445	0.140482	0
CLINTON	2004	506.984	0.00153453	1.22379	0.000828298	0.141902	1
CLINTON	2006	690.041	0.00153453	1.26752	0.00100844	0.141335	0
CLINTON	2008	944.637	0.00153453	1.07034	0.000929554	0.144522	1
CLINTON	2011	689.906	0.00153453	1.03351	0.00076825	0.142706	0
CLINTON	2013	505.507	0.00153453	0.76343	0.000708792	0.143148	1
CLINTON	2016	689.293	0.00153453	0.738877	0.000581633	0.143969	1
CLINTON	2019	506.904	0.00153453	1.95985	0.00150255	0.143962	1
CLINTON	2021	503.928	0.00153453	0.972894	0.000828886	0.143552	0
COLES	2001	505.34	0.00151292	0.853286	0.000574519	0.0924357	1
COLES	2004	425.105	0.00151292	1.01517	0.00066436	0.0927258	1
COLES	2006	504.713	0.00151292	1.03635	0.000794828	0.0931921	1
COLES	2008	1004.82	0.00151292	1.10367	0.000887529	0.0935758	0
COLES	2011	504.34	0.00151292	1.2179	0.000888102	0.0941071	1
COLES	2013	424.454	0.00151292	0.764024	0.000803984	0.0942113	0
COLES	2016	504.358	0.00151292	1.84194	0.0014048	0.0947267	1
COLES	2019	428.223	0.00151292	1.08325	0.000787389	0.0947852	0
COLES	2021	424.352	0.00151292	1.09838	0.000884096	0.094741	1
COOK	2001	162.625	0.000806551	0.055652	2.16299e-05	0.837287	1
COOK	2004	143.03	0.000806551	67.0722	0.00970251	0.841921	1
COOK	2006	152.484	0.000806551	68.0883	0.0427817	0.848462	1
COOK	2008	153.332	0.000806551	177.081	0.0391602	0.850766	1
COOK	2011	146.922	0.000806551	144.067	0.0689858	0.853993	1
COOK	2013	132.262	0.000806551	116.059	0.0480155	0.854659	0
COOK	2016	146.578	0.000806551	82.0436	0.0322833	0.854463	1
COOK	2019	133.289	0.000806551	219.06	0.0492228	0.854445	1
COOK	2021	132.449	0.000806551	295.054	0.0827025	0.854523	1
CRAWFORD	2001	903.01	0.000866029	1.52335	0.00128551	0.0758689	1
CRAWFORD	2004	824.208	0.000866029	1.93298	0.00147526	0.0760638	0
CRAWFORD	2006	901.903	0.000866029	1.88361	0.00175352	0.0763217	1
CRAWFORD	2008	990.068	0.000866029	1.92345	0.00169876	0.076416	1
CRAWFORD	2011	901.578	0.000866029	1.93731	0.00172427	0.076568	1
CRAWFORD	2013	823.343	0.000866029	1.52941	0.00166501	0.0766911	1
CRAWFORD	2016	901.443	0.000866029	1.62727	0.00148576	0.0767729	0
CRAWFORD	2019	827.311	0.000866029	1.73119	0.00161626	0.0763887	0
CRAWFORD	2021	823.512	0.000866029	1.69222	0.00163351	0.0761519	1
CUMBERLAND	2001	836.715	0.00111362	1.08355	0.00102932	0.0719746	1
CUMBERLAND	2004	724.649	0.00111362	1.3007	0.00137408	0.0722241	1
CUMBERLAND	2006	836.339	0.00111362	1.53902	0.00161466	0.0723484	1
CUMBERLAND	2008	1053.79	0.00111362	1.57688	0.00168535	0.0728229	0
CUMBERLAND	2011	836.399	0.00111362	1.7339	0.00174488	0.0723524	1
CUMBERLAND	2013	724.072	0.00111362	1.1203	0.00188626	0.0725278	1
CUMBERLAND	2016	836.03	0.00111362	1.25505	0.00142492	0.0727794	1
CUMBERLAND	2019	727.2	0.00111362	1.59247	0.00162211	0.0727493	1
CUMBERLAND	2021	722.662	0.00111362	1.52454	0.0018937	0.0726771	1
DEKALB	2001	285.724	0.00243363	0.36261	0.000220615	0.0888617	1
DEKALB	2004	169.035	0.00243363	229.381	0.11825	0.0903526	1
DEKALB	2006	284.119	0.00243363	380.393	0.20102	0.0946223	1
DEKALB	2008	1004.11	0.00243363	271.341	0.256367	0.0962771	1
DEKALB	2011	278.744	0.00243363	154.266	0.10728	0.0983675	0
DEKALB	2013	166.468	0.00243363	162.217	0.116365	0.0985647	1
DEKALB	2016	283.153	0.00243363	133.215	0.0743426	0.0988647	1
DEKALB	2019	169.845	0.00243363	101.195	0.0560867	0.0990312	1
DEKALB	2021	166.436	0.00243363	100.221	0.0524581	0.0994282	1
DEWITT	2001	345.546	0.00667353	0.521489	0.000450814	0.0841724	1
DEWITT	2004	276.545	0.00667353	0.741716	0.000611689	0.0843252	1
DEWITT	2006	345.258	0.00667353	1.00198	0.000996153	0.0845096	1
DEWITT	2008	1039.52	0.00667353	1.00961	0.000958888	0.0846066	1
DEWITT	2011	344.594	0.00667353	1.05633	0.000976158	0.0848546	0
DEWITT	2013	276.646	0.00667353	0.862793	0.000936166	0.0848966	1
DEWITT	2016	344.883	0.00667353	0.777943	0.000827098	0.0849541	1
DEWITT	2019	278.365	0.00667353	0.882813	0.000879814	0.0848546	1
DEWITT	2021	276.815	0.00667353	0.861839	0.000949799	0.0847327	1
DOUGLAS	2001	217.942	0.00277552	0.308083	0.000283318	0.0726083	1
DOUGLAS	2004	162.548	0.00277552	0.374695	0.00032098	0.0728205	1
DOUGLAS	2006	217.751	0.00277552	0.433906	0.000433965	0.0729824	0
DOUGLAS	2008	1019.56	0.00277552	0.328437	0.000401439	0.0731694	0
DOUGLAS	2011	218.342	0.00277552	0.397825	0.000319268	0.0734183	1
DOUGLAS	2013	162.285	0.00277552	0.274777	0.00032526	0.073544	1
DOUGLAS	2016	218.833	0.00277552	0.262749	0.000270479	0.0735644	1
DOUGLAS	2019	164.341	0.00277552	0.309933	0.000294445	0.0735494	1
DOUGLAS	2021	162.636	0.00277552	0.343239	0.000346658	0.0737184	1
DUPAGE	2001	193.67	0.00114777	0.120516	0.000125152	0.819558	0
DUPAGE	2004	165.363	0.00114777	139.087	0.230853	0.823938	1
DUPAGE	2006	181.93	0.00114777	103.077	0.165378	0.831245	1
DUPAGE	2008	180.57	0.00114777	132.09	0.126358	0.83308	1
DUPAGE	2011	174.276	0.00114777	205.07	0.128642	0.838494	0
DUPAGE	2013	153.846	0.00114777	87.0482	0.166473	0.839254	1
DUPAGE	2016	173.301	0.00114777	122.04	0.206648	0.839786	1
DUPAGE	2019	152.724	0.00114777	167.048	0.132032	0.839663	1
DUPAGE	2021	152.072	0.00114777	375.042	0.228462	0.840439	0
EDGAR	2001	450.807	0.000619024	0.581263	0.000350619	0.0572841	1
EDGAR	2004	385.938	0.000619024	0.749019	0.000395453	0.0573531	1
EDGAR	2006	450.038	0.000619024	0.795446	0.000459062	0.0574652	1
EDGAR	2008	1034.09	0.000619024	0.814635	0.000525737	0.0575036	1
EDGAR	2011	449.945	0.000619024	0.871585	0.000547962	0.0575788	0
EDGAR	2013	384.616	0.000619024	0.787398	0.000564823	0.0576278	0
EDGAR	2016	450.579	0.000619024	0.661736	0.000442202	0.0577621	1
EDGAR	2019	387.574	0.000619024	2.66112	0.00102406	0.0578028	1
EDGAR	2021	384.499	0.000619024	0.661117	0.000449866	0.0577911	1
EDWARDS	2001	902.827	0.00173386	1.50499	0.00248319	0.0644468	0
EDWARDS	2004	777.788	0.00173386	1.61423	0.0025824	0.0645233	0
EDWARDS	2006	901.984	0.00173386	1.53967	0.00276277	0.0645623	1
EDWARDS	2008	997.266	0.00173386	1.41657	0.0025854	0.0645426	1
EDWARDS	2011	901.318	0.00173386	1.32294	0.00254332	0.0647474	1
EDWARDS	2013	779.827	0.00173386	1.19637	0.00222164	0.0646528	1
EDWARDS	2016	900.529	0.00173386	1.13741	0.00235993	0.0653641	1
EDWARDS	2019	783.816	0.00173386	1.23798	0.00206231	0.0655483	1
EDWARDS	2021	778.892	0.00173386	1.20677	0.00222164	0.0655966	1
EFFINGHAM	2001	787.433	0.000804127	0.991489	0.000773358	0.0958907	0
EFFINGHAM	2004	639.546	0.000804127	1.30831	0.00096993	0.0961853	0
EFFINGHAM	2006	785.599	0.000804127	1.44582	0.00112124	0.0968084	0
EFFINGHAM	2008	995.704	0.000804127	1.33083	0.00110507	0.097425	1
EFFINGHAM	2011	784.514	0.000804127	1.35978	0.00101778	0.0975979	0
EFFINGHAM	2013	638.18	0.000804127	0.93922	0.000984156	0.0979822	0
EFFINGHAM	2016	783.602	0.000804127	1.04054	0.000858065	0.0982109	1
EFFINGHAM	2019	641.178	0.000804127	1.35495	0.000996442	0.0983646	1
EFFINGHAM	2021	638.122	0.000804127	1.45788	0.00118396	0.0984015	1
FAYETTE	2001	907.114	0.00106429	1.38252	0.000716164	0.0810502	1
FAYETTE	2004	783.295	0.00106429	1.80664	0.00086625	0.0823826	1
FAYETTE	2006	906.527	0.00106429	1.84974	0.000998212	0.0810092	1
FAYETTE	2008	1034.93	0.00106429	1.77737	0.00100161	0.0830746	1
FAYETTE	2011	904.7	0.00106429	1.69276	0.000816127	0.0822164	1
FAYETTE	2013	783.575	0.00106429	1.23032	0.000794322	0.0821108	1
FAYETTE	2016	903.943	0.00106429	1.20319	0.000676519	0.0825437	0
FAYETTE	2019	784.797	0.00106429	2.43946	0.00125652	0.0831121	1
FAYETTE	2021	782.642	0.00106429	1.45702	0.00082972	0.0826979	1
FORD	2001	136.425	0.00158769	0.169883	0.000104612	0.0619658	1
FORD	2004	60.7221	0.00158769	0.107963	0.000135491	0.0621037	1
FORD	2006	136.375	0.00158769	0.171471	0.00016511	0.0621301	1
FORD	2008	1038.84	0.00158769	0.193698	0.0001336	0.0622859	0
FORD	2011	135.142	0.00158769	0.176234	0.000128559	0.0625152	0
FORD	2013	60.903	0.00158769	0.147655	0.00013297	0.0625416	0
FORD	2016	134.898	0.00158769	1.13972	0.000914842	0.0626417	1
FORD	2019	61.6278	0.00158769	1.13892	0.00169608	0.0626574	1
FORD	2021	60.9943	0.00158769	3.13098	0.000915473	0.0626652	1
FRANKLIN	2001	897.494	0.000894477	1.62795	0.00138015	0.149853	1
FRANKLIN	2004	848.356	0.000894477	2.03404	0.00164258	0.150541	1
FRANKLIN	2006	896.518	0.000894477	2.2505	0.00213144	0.151048	1
FRANKLIN	2008	921.196	0.000894477	1.93744	0.00186981	0.151058	1
FRANKLIN	2011	896.11	0.000894477	1.95533	0.00168739	0.150892	1
FRANKLIN	2013	847.563	0.000894477	1.90971	0.001805	0.152752	0
FRANKLIN	2016	894.444	0.000894477	2.12438	0.00199462	0.153229	1
FRANKLIN	2019	848.365	0.000894477	2.43566	0.00206583	0.152837	0
FRANKLIN	2021	845.354	0.000894477	2.1548	0.00217224	0.152451	1
FULTON	2001	908.279	0.00218685	1.50893	0.000637386	0.0862755	0
FULTON	2004	849.066	0.00218685	2.0692	0.000755413	0.0865614	1
FULTON	2006	909.551	0.00218685	1.99703	0.000939437	0.0864672	1
FULTON	2008	982.122	0.00218685	2.2179	0.000912273	0.0909629	0
FULTON	2011	898.136	0.00218685	2.2612	0.000957992	0.0960539	1
FULTON	2013	843.094	0.00218685	2.78666	0.00153099	0.0935094	1
FULTON	2016	896.755	0.00218685	1.75823	0.000837478	0.0967786	1
FULTON	2019	844.061	0.00218685	1.76173	0.000760961	0.0949776	1
FULTON	2021	843.115	0.00218685	3.62833	0.00166019	0.0938463	1
GALLATIN	2001	785.152	0.00117674	1.02024	0.00117286	0.0634232	1
GALLATIN	2004	683.116	0.00117674	1.17674	0.00129749	0.0636636	1
GALLATIN	2006	784.733	0.00117674	1.27677	0.00150104	0.0635185	1
GALLATIN	2008	1018.22	0.00117674	1.15556	0.00149551	0.0636932	0
GALLATIN	2011	779.034	0.00117674	1.1791	0.00143181	0.0673694	1
GALLATIN	2013	683.74	0.00117674	0.976698	0.00119225	0.0637322	0
GALLATIN	2016	784.19	0.00117674	0.90021	0.00125872	0.0640206	1
GALLATIN	2019	694.901	0.00117674	0.869614	0.000974848	0.0641643	1
GALLATIN	2021	684.337	0.00117674	0.796656	0.00111055	0.0637506	1
GREENE	2001	895.697	0.000705859	1.68347	0.00113947	0.0562434	1
GREENE	2004	809.075	0.000705859	2.33004	0.0012725	0.0565389	1
GREENE	2006	896.934	0.000705859	2.03005	0.00157244	0.0563196	1
GREENE	2008	1050.68	0.000705859	1.83453	0.00140852	0.0576459	0
GREENE	2011	895.654	0.000705859	1.76959	0.00128744	0.0567128	1
GREENE	2013	807.518	0.000705859	1.3249	0.00124958	0.0567715	1
GREENE	2016	894.991	0.000705859	1.26843	0.00094964	0.057054	1
GREENE	2019	809.766	0.000705859	1.46395	0.000979036	0.0576827	1
GREENE	2021	806.433	0.000705859	1.33901	0.00109961	0.0576067	1
GRUNDY	2001	496.582	0.00358708	0.656435	0.00056937	0.11517	1
GRUNDY	2004	392.858	0.00358708	0.832202	0.000678741	0.117885	0
GRUNDY	2006	489.137	0.00358708	0.949679	0.000893461	0.124178	1
GRUNDY	2008	997.278	0.00358708	232.872	0.157867	0.126544	1
GRUNDY	2011	484.885	0.00358708	329.932	0.31112	0.12898	1
GRUNDY	2013	386.913	0.00358708	304.736	0.372072	0.130208	0
GRUNDY	2016	483.819	0.00358708	263.611	0.266993	0.130842	1
GRUNDY	2019	391.706	0.00358708	309.612	0.25166	0.130469	0
GRUNDY	2021	387.67	0.00358708	243.586	0.128811	0.13047	1
HAMILTON	2001	902.876	0.00177163	1.38807	0.00118485	0.0557761	1
HAMILTON	2004	804.082	0.00177163	1.92576	0.00156149	0.0559217	1
HAMILTON	2006	902.694	0.00177163	2.06749	0.00190283	0.0560493	1
HAMILTON	2008	1027.46	0.00177163	1.93817	0.00185731	0.0562246	0
HAMILTON	2011	902.009	0.00177163	1.78049	0.00163133	0.056404	1
HAMILTON	2013	803.999	0.00177163	1.6423	0.00153638	0.0569468	1
HAMILTON	2016	901.838	0.00177163	1.78758	0.00159445	0.0570613	1
HAMILTON	2019	810.032	0.00177163	1.92311	0.00159053	0.0570836	1
HAMILTON	2021	804.085	0.00177163	1.77872	0.00184398	0.0570262	1
HANCOCK	2001	799.225	0.000474247	1.2098	0.000552603	0.0846748	1
HANCOCK	2004	684.418	0.000474247	1.55173	0.000629073	0.084822	1
HANCOCK	2006	792.123	0.000474247	1.67219	0.000826769	0.0854255	1
HANCOCK	2008	1082.08	0.000474247	1.73622	0.000815748	0.086082	1
HANCOCK	2011	791.173	0.000474247	1.53039	0.000703968	0.0861055	1
HANCOCK	2013	682.145	0.000474247	1.26529	0.000752099	0.0858972	1
HANCOCK	2016	791.394	0.000474247	1.17898	0.000592862	0.0860067	0
HANCOCK	2019	686.549	0.000474247	1.28663	0.000611755	0.0860126	1
HANCOCK	2021	683.35	0.000474247	1.27999	0.000676754	0.0850394	1
HARDIN	2001	903.999	0.00212929	2.68503	0.00592575	0.0716531	1
HARDIN	2004	900.38	0.00212929	2.95971	0.00601643	0.0717852	1
HARDIN	2006	904.073	0.00212929	3.17902	0.00701388	0.0718198	1
HARDIN	2008	898.967	0.00212929	3.39408	0.007499	0.0741846	1
HARDIN	2011	898.269	0.00212929	3.54952	0.00669197	0.0739719	1
HARDIN	2013	894.333	0.00212929	3.07043	0.00706828	0.0720229	0
HARDIN	2016	897.546	0.00212929	2.87241	0.00678718	0.0744084	1
HARDIN	2019	893.286	0.00212929	3.01507	0.00617965	0.0754047	1
HARDIN	2021	893.84	0.00212929	2.38054	0.00539982	0.0740587	0
HENDERSON	2001	824.77	0.00195042	1.00154	0.000927254	0.0895232	1
HENDERSON	2004	701.053	0.00195042	1.07858	0.0010585	0.0894088	1
HENDERSON	2006	819.095	0.00195042	1.11856	0.00119354	0.0885946	1
HENDERSON	2008	1066.03	0.00195042	0.967406	0.00105469	0.100545	1
HENDERSON	2011	807.24	0.00195042	0.944001	0.000931058	0.0970015	1
HENDERSON	2013	691.872	0.00195042	0.847455	0.000981463	0.09542	1
HENDERSON	2016	807.493	0.00195042	0.862084	0.000930107	0.0964385	0
HENDERSON	2019	694.841	0.00195042	0.786017	0.000759873	0.0966316	1
HENDERSON	2021	693.017	0.00195042	1.83868	0.0018958	0.0936346	1
HENRY	2001	536.602	0.00187217	0.560715	0.000251485	0.0760683	1
HENRY	2004	314.005	0.00187217	0.652919	0.000290259	0.076158	0
HENRY	2006	535.86	0.00187217	0.718445	0.000354664	0.076499	1
HENRY	2008	1028.7	0.00187217	0.738571	0.00035795	0.0772175	1
HENRY	2011	534.718	0.00187217	0.62624	0.000323338	0.0772739	1
HENRY	2013	313.741	0.00187217	0.534036	0.000312604	0.0774517	1
HENRY	2016	534.457	0.00187217	1.49612	0.000741433	0.077659	1
HENRY	2019	317.103	0.00187217	0.464298	0.000226074	0.0775607	1
HENRY	2021	314.037	0.00187217	0.449789	0.000235274	0.077133	1
IROQUOIS	2001	255.379	0.00172466	0.32458	0.000104224	0.0626417	1
IROQUOIS	2004	172.125	0.00172466	0.388393	0.000138371	0.0628106	1
IROQUOIS	2006	255.165	0.00172466	0.419091	0.000150388	0.0629155	1
IROQUOIS	2008	1024.32	0.00172466	0.461173	0.000155623	0.063004	1
IROQUOIS	2011	255.656	0.00172466	0.464277	0.00015479	0.0631831	1
IROQUOIS	2013	172.575	0.00172466	0.390807	0.000162761	0.0632109	1
IROQUOIS	2016	256.068	0.00172466	5.31492	0.00115115	0.063346	1
IROQUOIS	2019	174.009	0.00172466	6.33596	0.000450702	0.0633315	0
IROQUOIS	2021	171.847	0.00172466	0.307679	0.000127544	0.0632856	1
JACKSON	2001	914.17	0.0025514	1.87018	0.00124904	0.115121	1
JACKSON	2004	860.198	0.0025514	2.13871	0.00124538	0.11812	0
JACKSON	2006	910.08	0.0025514	2.29052	0.00142927	0.11613	1
JACKSON	2008	953.841	0.0025514	2.1789	0.00145612	0.122925	0
JACKSON	2011	904.507	0.0025514	2.0475	0.00129094	0.121256	1
JACKSON	2013	859.157	0.0025514	1.99966	0.0012942	0.11842	1
JACKSON	2016	908.589	0.0025514	2.17507	0.0014545	0.119065	1
JACKSON	2019	864.729	0.0025514	4.26118	0.024472	0.119106	1
JACKSON	2021	861.765	0.0025514	9.94799	0.0110312	0.118045	1
JASPER	2001	778.508	0.0030992	1.34041	0.000994124	0.0673306	1
JASPER	2004	649.031	0.0030992	1.73943	0.00111899	0.0675244	0
JASPER	2006	777.31	0.0030992	1.70766	0.00135431	0.067719	1
JASPER	2008	1018.56	0.0030992	1.68674	0.00139394	0.0678773	0
JASPER	2011	777.027	0.0030992	1.52248	0.00117242	0.0677734	1
JASPER	2013	646.471	0.0030992	1.04443	0.00107217	0.0677567	1
JASPER	2016	776.641	0.0030992	1.18777	0.000913082	0.0677992	1
JASPER	2019	649.696	0.0030992	1.44113	0.00105235	0.0676005	1
JASPER	2021	647.251	0.0030992	1.52326	0.00121504	0.0673717	0
JEFFERSON	2001	949.683	0.00132267	2.21217	0.00144199	0.117054	1
JEFFERSON	2004	878.297	0.00132267	2.90723	0.00174814	0.118549	1
JEFFERSON	2006	947.421	0.00132267	3.12878	0.00211947	0.119109	1
JEFFERSON	2008	966.878	0.00132267	2.95683	0.00214483	0.118782	1
JEFFERSON	2011	947.465	0.00132267	2.88342	0.00185355	0.118373	1
JEFFERSON	2013	875.77	0.00132267	2.46876	0.00186667	0.120259	1
JEFFERSON	2016	944.816	0.00132267	2.17315	0.00154171	0.1208	1
JEFFERSON	2019	878.386	0.00132267	2.51902	0.00155264	0.120566	0
JEFFERSON	2021	876.08	0.00132267	3.50778	0.00241035	0.120363	1
JERSEY	2001	908.35	0.00306797	1.54217	0.001415	0.0866717	1
JERSEY	2004	820.897	0.00306797	2.16803	0.00178418	0.0870092	0
JERSEY	2006	908.05	0.00306797	2.21098	0.00215649	0.0876066	0
JERSEY	2008	1018.3	0.00306797	1.93282	0.00202681	0.0894809	1
JERSEY	2011	907.186	0.00306797	1.72113	0.00175176	0.0887018	0
JERSEY	2013	819.702	0.00306797	1.36934	0.00179882	0.0888643	1
JERSEY	2016	907.622	0.00306797	1.21185	0.00124558	0.0885517	1
JERSEY	2019	822.701	0.00306797	1.35604	0.00131356	0.0889245	1
JERSEY	2021	820.305	0.00306797	1.25275	0.00141605	0.0888154	1
JODAVIESS	2001	952.941	0.00437123	1.83467	0.0011718	0.0840693	1
JODAVIESS	2004	831.875	0.00437123	509.174	0.324707	0.0855147	1
JODAVIESS	2006	953.399	0.00437123	29.4516	0.017696	0.0842338	1
JODAVIESS	2008	1040.34	0.00437123	55.323	0.0334451	0.0875233	1
JODAVIESS	2011	948.028	0.00437123	1132.43	0.0515015	0.0892011	1
JODAVIESS	2013	834.157	0.00437123	1034.22	0.70984	0.0864	1
JODAVIESS	2016	947.589	0.00437123	1387.18	0.849512	0.0893466	0
JODAVIESS	2019	829.625	0.00437123	1214.87	0.820595	0.0903268	1
JODAVIESS	2021	830.283	0.00437123	1124.62	0.362822	0.0876398	1
JOHNSON	2001	967.905	0.00775389	2.30401	0.00276074	0.0731835	1
JOHNSON	2004	961.82	0.00775389	2.72272	0.00275706	0.0738553	1
JOHNSON	2006	965.237	0.00775389	3.00962	0.0033362	0.0739773	0
JOHNSON	2008	966.045	0.00775389	3.05946	0.00348344	0.0738672	1
JOHNSON	2011	965.292	0.00775389	3.06389	0.00336811	0.0739899	1
JOHNSON	2013	959.506	0.00775389	2.49786	0.00300737	0.0755995	1
JOHNSON	2016	965.075	0.00775389	2.60974	0.00307853	0.0745034	1
JOHNSON	2019	962.681	0.00775389	24.51	0.00947074	0.0740399	1
JOHNSON	2021	961.881	0.00775389	4.23534	0.00499086	0.0739143	1
KANE	2001	529.744	0.000736728	0.316056	0.000237732	0.320016	1
KANE	2004	356.722	0.000736728	38.4148	0.00247668	0.329551	0
KANE	2006	494.112	0.000736728	49.3676	0.0452373	0.357106	0
KANE	2008	695.665	0.000736728	41.3558	0.0304675	0.366179	0
KANE	2011	470.926	0.000736728	232.334	0.101199	0.379335	1
KANE	2013	317.81	0.000736728	185.268	0.161572	0.381086	1
KANE	2016	467.423	0.000736728	210.221	0.205016	0.383313	1
KANE	2019	317.212	0.000736728	266.265	0.169646	0.38403	1
KANE	2021	311.903	0.000736728	322.278	0.237469	0.385096	1
KANKAKEE	2001	350.528	0.00283407	0.265835	0.000141362	0.106863	1
KANKAKEE	2004	231.498	0.00283407	0.29701	0.000151	0.108528	1
KANKAKEE	2006	348.055	0.00283407	0.317982	0.000204975	0.110406	1
KANKAKEE	2008	957.227	0.00283407	1.32818	0.000767933	0.112607	1
KANKAKEE	2011	347.45	0.00283407	0.319683	0.000182164	0.113649	1
KANKAKEE	2013	231.051	0.00283407	0.331586	0.000191802	0.113999	0
KANKAKEE	2016	349.681	0.00283407	113.309	0.00470992	0.114317	1
KANKAKEE	2019	234.876	0.00283407	133.316	0.074445	0.114319	1
KANKAKEE	2021	232.718	0.00283407	133.299	0.0398671	0.114194	1
KENDALL	2001	425.195	0.00239575	0.358165	0.000441951	0.125267	1
KENDALL	2004	270.618	0.00239575	0.404882	0.000483564	0.131715	0
KENDALL	2006	395.611	0.00239575	0.426444	0.000551004	0.168102	0
KENDALL	2008	910.635	0.00239575	0.409674	0.000490738	0.18137	1
KENDALL	2011	379.257	0.00239575	0.420455	0.000495043	0.188626	1
KENDALL	2013	248.377	0.00239575	59.4432	0.00297402	0.189283	1
KENDALL	2016	382.62	0.00239575	114.356	0.0867034	0.189902	1
KENDALL	2019	249.522	0.00239575	109.347	0.122604	0.190163	1
KENDALL	2021	248.033	0.00239575	78.3558	0.152591	0.18992	0
KNOX	2001	760.212	0.00214655	1.0942	0.000574808	0.0878281	1
KNOX	2004	660.039	0.00214655	1.43121	0.000681649	0.0877846	1
KNOX	2006	760.329	0.00214655	1.34428	0.000835142	0.0881901	0
KNOX	2008	1011.9	0.00214655	1.59918	0.000853573	0.088328	0
KNOX	2011	759.492	0.00214655	1.5321	0.000825063	0.0887794	1
KNOX	2013	657.632	0.00214655	1.20636	0.00086394	0.0887602	1
KNOX	2016	759.311	0.00214655	2.2391	0.00126667	0.0889936	1
KNOX	2019	657.509	0.00214655	5.21387	0.00119698	0.0888879	1
KNOX	2021	654.232	0.00214655	1.20046	0.000719086	0.0887406	1
LAKE	2001	453.356	0.00328035	0.441207	0.000369226	0.575118	0
LAKE	2004	416.381	0.00328035	109.469	0.150467	0.58484	1
LAKE	2006	421.271	0.00328035	68.4092	0.156135	0.607868	1
LAKE	2008	411.296	0.00328035	121.371	0.137272	0.616845	1
LAKE	2011	403.179	0.00328035	156.37	0.0921551	0.6246	1
LAKE	2013	380.952	0.00328035	102.349	0.0904995	0.624763	0
LAKE	2016	402.617	0.00328035	95.2272	0.170071	0.625456	1
LAKE	2019	377.981	0.00328035	246.242	0.181448	0.626482	0
LAKE	2021	377.213	0.00328035	246.211	0.180678	0.626874	1
LASALLE	2001	315.766	0.00369913	0.771437	0.000238727	0.102658	1
LASALLE	2004	260.003	0.00369913	1.00246	0.000308276	0.103004	1
LASALLE	2006	314.488	0.00369913	0.945632	0.00034028	0.104444	0
LASALLE	2008	992.24	0.00369913	799.968	0.126802	0.104978	1
LASALLE	2011	312.499	0.00369913	656.84	0.271358	0.106291	1
LASALLE	2013	257.289	0.00369913	373.636	0.196332	0.10646	1
LASALLE	2016	312.628	0.00369913	462.552	0.145813	0.107028	1
LASALLE	2019	258.926	0.00369913	527.533	0.173715	0.107091	1
LASALLE	2021	256.624	0.00369913	367.494	0.0600611	0.106665	1
LAWRENCE	2001	868.962	0.00206469	1.27391	0.00129487	0.0819196	1
LAWRENCE	2004	777.448	0.00206469	1.53923	0.00144301	0.0822244	1
LAWRENCE	2006	867.717	0.00206469	1.43496	0.00153359	0.0825134	0
LAWRENCE	2008	985.646	0.00206469	1.15829	0.00131725	0.0825868	1
LAWRENCE	2011	867.259	0.00206469	1.11493	0.00120961	0.0827503	1
LAWRENCE	2013	774.395	0.00206469	0.986922	0.00111263	0.0832641	1
LAWRENCE	2016	866.422	0.00206469	1.14384	0.00124798	0.0834257	0
LAWRENCE	2019	774.921	0.00206469	1.23159	0.00120215	0.0834211	1
LAWRENCE	2021	767.938	0.00206469	1.09635	0.00128741	0.083054	0
LEE	2001	416.14	0.0052994	0.683093	0.000326894	0.0734751	1
LEE	2004	267.792	0.0052994	0.80074	0.000425468	0.0735524	0
LEE	2006	416.083	0.0052994	1.76735	0.000968045	0.0740851	0
LEE	2008	1042.9	0.0052994	16.6879	0.000920584	0.0745385	1
LEE	2011	414.913	0.0052994	52.7075	0.0263327	0.0747868	1
LEE	2013	266.938	0.0052994	48.6264	0.0252863	0.0749064	1
LEE	2016	415.268	0.0052994	51.5533	0.0220601	0.0751319	0
LEE	2019	269.325	0.0052994	22.5146	0.0156525	0.0752116	1
LEE	2021	266.665	0.0052994	65.5617	0.0241717	0.075114	1
LIVINGSTON	2001	195.118	0.000369122	0.260231	8.5838e-05	0.066152	1
LIVINGSTON	2004	110.477	0.000369122	0.322243	0.000114178	0.0663141	1
LIVINGSTON	2006	195.101	0.000369122	0.341807	0.000133934	0.066537	0
LIVINGSTON	2008	1000.58	0.000369122	0.346605	0.000134888	0.0666573	0
LIVINGSTON	2011	195.101	0.000369122	0.329626	0.00013557	0.0669035	1
LIVINGSTON	2013	109.907	0.000369122	0.267613	0.000131618	0.0671364	1
LIVINGSTON	2016	195.302	0.000369122	190.243	0.00785374	0.0674858	1
LIVINGSTON	2019	111.175	0.000369122	263.241	0.0864674	0.0675809	1
LIVINGSTON	2021	110.378	0.000369122	232.251	0.0373783	0.0674533	1
LOGAN	2001	310.8	0.000623886	0.396167	0.000231983	0.0680931	1
LOGAN	2004	206.754	0.000623886	0.475401	0.000261565	0.0681397	0
LOGAN	2006	310.6	0.000623886	0.490374	0.00033513	0.068626	1
LOGAN	2008	1048.76	0.000623886	0.496613	0.000337855	0.0687984	0
LOGAN	2011	310.245	0.000623886	0.501604	0.000325399	0.0689241	1
LOGAN	2013	206.377	0.000623886	0.411765	0.000347196	0.0693643	1
LOGAN	2016	309.893	0.000623886	0.404278	0.0002892	0.0695783	0
LOGAN	2019	209.603	0.000623886	0.535294	0.000295817	0.069329	1
LOGAN	2021	207.48	0.000623886	0.446702	0.000326956	0.0693447	1
MACON	2001	271.29	0.000658984	0.330151	0.000194114	0.149407	1
MACON	2004	178.624	0.000658984	0.52521	0.000249265	0.150426	0
MACON	2006	268.601	0.000658984	0.563431	0.00037824	0.151947	1
MACON	2008	940.771	0.000658984	0.615491	0.000399953	0.152479	1
MACON	2011	267.193	0.000658984	0.675458	0.000421232	0.153212	1
MACON	2013	177.019	0.000658984	0.517961	0.000360001	0.153216	0
MACON	2016	266.473	0.000658984	0.463924	0.000330471	0.154001	0
MACON	2019	177.356	0.000658984	0.507417	0.000320049	0.15412	1
MACON	2021	177.324	0.000658984	2.48765	0.001042	0.153932	1
MACOUPIN	2001	773.755	0.000890254	1.32559	0.000542502	0.0787899	1
MACOUPIN	2004	673.754	0.000890254	1.6986	0.000631466	0.0791444	1
MACOUPIN	2006	773.185	0.000890254	1.58154	0.000772144	0.0794123	0
MACOUPIN	2008	996.933	0.000890254	1.4115	0.000722213	0.0798835	1
MACOUPIN	2011	772.756	0.000890254	1.37277	0.000588073	0.0797669	1
MACOUPIN	2013	672.723	0.000890254	1.05406	0.000610661	0.0797192	1
MACOUPIN	2016	772.397	0.000890254	1.05673	0.000507629	0.0798874	0
MACOUPIN	2019	676.646	0.000890254	2.3523	0.00103162	0.0793306	1
MACOUPIN	2021	673.748	0.000890254	1.30155	0.000618983	0.0791928	1
MADISON	2001	713.332	0.00156495	0.965575	0.000487365	0.23653	1
MADISON	2004	581.787	0.00156495	1.23735	0.000550225	0.241412	0
MADISON	2006	703.344	0.00156495	1.30152	0.000678665	0.246025	1
MADISON	2008	833.129	0.00156495	1.12468	0.000691999	0.252212	0
MADISON	2011	693.749	0.00156495	1.16067	0.000600567	0.25404	1
MADISON	2013	570.038	0.00156495	0.877938	0.000617711	0.25423	0
MADISON	2016	691.698	0.00156495	0.759523	0.000467229	0.255879	1
MADISON	2019	568.933	0.00156495	0.901934	0.000488726	0.256146	1
MADISON	2021	567.8	0.00156495	0.929581	0.000514849	0.255805	1
MARION	2001	946.564	0.000670383	1.86501	0.00111769	0.0939901	1
MARION	2004	828.648	0.000670383	2.4221	0.00141655	0.0942121	0
MARION	2006	945.389	0.000670383	2.49919	0.00168261	0.0944806	0
MARION	2008	1013.42	0.000670383	2.39461	0.00175271	0.0950713	0
MARION	2011	944.589	0.000670383	2.27662	0.00151363	0.0952052	1
MARION	2013	826.757	0.000670383	1.8154	0.00147992	0.0955877	1
MARION	2016	943.959	0.000670383	1.72691	0.0012296	0.0957211	0
MARION	2019	826.571	0.000670383	1.97562	0.00127319	0.0956867	1
MARION	2021	825.702	0.000670383	1.97964	0.00138285	0.0956849	0
MARSHALL	2001	466.016	0.00580744	0.8595	0.000737295	0.0896039	1
MARSHALL	2004	375.416	0.00580744	1.12955	0.000975252	0.0916471	1
MARSHALL	2006	465.867	0.00580744	1.14503	0.00123382	0.0900443	1
MARSHALL	2008	999.95	0.00580744	1.28925	0.00130127	0.0930643	1
MARSHALL	2011	467.105	0.00580744	1.23505	0.00122633	0.0892158	0
MARSHALL	2013	378.693	0.00580744	0.986296	0.00115419	0.089361	1
MARSHALL	2016	464.375	0.00580744	16.9098	0.00290825	0.0916875	1
MARSHALL	2019	376.986	0.00580744	4.97662	0.00382276	0.0914684	1
MARSHALL	2021	374.822	0.00580744	0.92435	0.00100429	0.0907453	1
MASON	2001	599.075	0.000685371	0.764874	0.000487114	0.088006	1
MASON	2004	463.857	0.000685371	0.934161	0.000539724	0.0940796	1
MASON	2006	599.288	0.000685371	0.805311	0.000624276	0.088275	1
MASON	2008	997.749	0.000685371	0.799143	0.000568848	0.0979256	1
MASON	2011	592.742	0.000685371	0.744999	0.000509191	0.0971181	1
MASON	2013	465.477	0.000685371	0.54487	0.000489932	0.0902	1
MASON	2016	592.057	0.000685371	0.538016	0.000406789	0.0975818	1
MASON	2019	465.132	0.000685371	0.612722	0.000417124	0.0978883	1
MASON	2021	459.778	0.000685371	0.604497	0.00045846	0.0961205	1
MASSAC	2001	996.151	0.00479256	1.59592	0.00240149	0.0915172	1
MASSAC	2004	949.749	0.00479256	1.70455	0.00253675	0.0919299	1
MASSAC	2006	995.492	0.00479256	1.84993	0.00299613	0.0922803	1
MASSAC	2008	1010.04	0.00479256	1.85152	0.00313139	0.092562	1
MASSAC	2011	992.508	0.00479256	1.78603	0.00289915	0.0950058	0
MASSAC	2013	946.728	0.00479256	1.61669	0.00289915	0.0934087	0
MASSAC	2016	993.76	0.00479256	1.53362	0.00275113	0.0932565	1
MASSAC	2019	948.575	0.00479256	1.38345	0.00207483	0.0932879	1
MASSAC	2021	945.741	0.00479256	1.24606	0.0020978	0.0929526	1
MCDONOUGH	2001	639.638	0.000654399	0.843521	0.000558423	0.0648663	1
MCDONOUGH	2004	550.388	0.000654399	1.18708	0.000630367	0.0649759	1
MCDONOUGH	2006	639.137	0.000654399	1.22373	0.000877461	0.0654135	1
MCDONOUGH	2008	1022.01	0.000654399	1.27281	0.000860331	0.0656915	1
MCDONOUGH	2011	638.012	0.000654399	1.23223	0.000806373	0.0667009	1
MCDONOUGH	2013	548.881	0.000654399	0.957386	0.00078282	0.066764	0
MCDONOUGH	2016	638.106	0.000654399	0.992069	0.000635934	0.0667525	0
MCDONOUGH	2019	550.747	0.000654399	0.935137	0.00068304	0.0670286	1
MCDONOUGH	2021	547.562	0.000654399	1.00058	0.000687751	0.0670981	1
MCHENRY	2001	702.466	0.000632114	0.776868	0.000436328	0.214545	1
MCHENRY	2004	546.248	0.000632114	517.787	0.408239	0.219898	1
MCHENRY	2006	680.874	0.000632114	838.801	0.379772	0.237923	1
MCHENRY	2008	826.767	0.000632114	501.676	0.475224	0.243725	1
MCHENRY	2011	664.63	0.000632114	302.625	0.193806	0.251954	1
MCHENRY	2013	519.95	0.000632114	278.567	0.155926	0.252712	1
MCHENRY	2016	665.763	0.000632114	273.574	0.216598	0.253383	0
MCHENRY	2019	523.983	0.000632114	412.552	0.256372	0.253481	1
MCHENRY	2021	518.71	0.000632114	418.608	0.290558	0.253403	0
MCLEAN	2001	217.067	0.000976413	0.437433	0.000127859	0.0970699	0
MCLEAN	2004	131.573	0.000976413	0.493739	0.000144278	0.0980184	1
MCLEAN	2006	216.155	0.000976413	0.469329	0.000160804	0.0992207	0
MCLEAN	2008	1005.7	0.000976413	0.512291	0.000159427	0.100106	1
MCLEAN	2011	215.765	0.000976413	0.496669	0.000178812	0.100942	1
MCLEAN	2013	131.517	0.000976413	0.3974	0.000172668	0.101209	1
MCLEAN	2016	215.569	0.000976413	0.354763	0.000123834	0.101581	0
MCLEAN	2019	132.388	0.000976413	1.36225	0.000774352	0.101884	1
MCLEAN	2021	131.31	0.000976413	1.35281	0.00241728	0.101957	1
MENARD	2001	567.872	0.00122458	1.12417	0.00132865	0.0681797	1
MENARD	2004	447.585	0.00122458	1.37153	0.0015176	0.0683053	1
MENARD	2006	567.471	0.00122458	1.2356	0.00156109	0.0685348	1
MENARD	2008	1015.16	0.00122458	1.08865	0.0014966	0.0686636	1
MENARD	2011	566.922	0.00122458	1.02498	0.00128366	0.0689015	0
MENARD	2013	447.475	0.00122458	0.816797	0.00141113	0.0688078	1
MENARD	2016	567.09	0.00122458	0.89517	0.0011277	0.0690638	1
MENARD	2019	449.117	0.00122458	1.03722	0.00120268	0.0690109	1
MENARD	2021	446.92	0.00122458	0.931908	0.00139013	0.0686669	1
MERCER	2001	753.942	0.000680323	0.763322	0.000535504	0.0650099	1
MERCER	2004	621.972	0.000680323	0.829313	0.000529025	0.0655947	1
MERCER	2006	756.554	0.000680323	1.11437	0.00072388	0.0649248	1
MERCER	2008	1046.14	0.000680323	1.03069	0.000738228	0.0663858	0
MERCER	2011	753.433	0.000680323	1.0613	0.000741005	0.0670036	1
MERCER	2013	620.986	0.000680323	0.932722	0.000733599	0.0665529	1
MERCER	2016	754.692	0.000680323	1.01436	0.000742856	0.066646	1
MERCER	2019	623.23	0.000680323	0.996673	0.000715549	0.0669325	1
MERCER	2021	620.53	0.000680323	1.94429	0.00142457	0.0658544	1
MONROE	2001	916.111	0.000970702	1.33957	0.00122871	0.109022	1
MONROE	2004	823.325	0.000970702	1.55506	0.00135215	0.114682	1
MONROE	2006	910.989	0.000970702	1.74823	0.00165838	0.112449	0
MONROE	2008	980.334	0.000970702	1.48129	0.00153966	0.125732	1
MONROE	2011	900.442	0.000970702	1.30656	0.00132765	0.122088	0
MONROE	2013	822.96	0.000970702	1.23959	0.00139549	0.116294	1
MONROE	2016	908.132	0.000970702	1.3784	0.00129373	0.11761	1
MONROE	2019	824.097	0.000970702	1.49876	0.00144449	0.118279	1
MONROE	2021	823.262	0.000970702	1.53177	0.00158865	0.116496	1
MONTGOMERY	2001	659.387	0.00108813	0.996181	0.000489593	0.0819618	1
MONTGOMERY	2004	526.111	0.00108813	1.26767	0.000591715	0.0821908	1
MONTGOMERY	2006	658.827	0.00108813	1.26495	0.000723733	0.0823063	1
MONTGOMERY	2008	1029.18	0.00108813	1.15614	0.000696501	0.0827485	1
MONTGOMERY	2011	657.157	0.00108813	1.12512	0.000594675	0.0833385	1
MONTGOMERY	2013	524.699	0.00108813	0.849828	0.000580763	0.0837087	0
MONTGOMERY	2016	656.87	0.00108813	0.770939	0.000473017	0.0838096	1
MONTGOMERY	2019	528.171	0.00108813	0.931437	0.000467985	0.0834643	1
MONTGOMERY	2021	525.497	0.00108813	0.945583	0.000535178	0.0832308	1
MORGAN	2001	649.048	0.000673937	1.24341	0.000857059	0.078632	1
MORGAN	2004	537.491	0.000673937	1.49277	0.000854334	0.079501	1
MORGAN	2006	651.302	0.000673937	1.39775	0.00101603	0.0798718	1
MORGAN	2008	993.467	0.000673937	1.23465	0.000932455	0.0820636	1
MORGAN	2011	648.434	0.000673937	1.15041	0.000752595	0.0818176	1
MORGAN	2013	535.142	0.000673937	0.876792	0.000720347	0.0810295	1
MORGAN	2016	648.838	0.000673937	0.90038	0.000613612	0.0825905	1
MORGAN	2019	537.221	0.000673937	0.916555	0.000622696	0.0823882	1
MORGAN	2021	533.666	0.000673937	0.870727	0.000616792	0.0822069	1
MOULTRIE	2001	384.619	0.00224428	0.434268	0.000352576	0.0891044	1
MOULTRIE	2004	301.813	0.00224428	0.618299	0.000552788	0.0901266	1
MOULTRIE	2006	384.388	0.00224428	0.775399	0.00080085	0.0896356	1
MOULTRIE	2008	992.809	0.00224428	0.759689	0.000839886	0.0936574	1
MOULTRIE	2011	381.989	0.00224428	0.871903	0.000846182	0.0901716	1
MOULTRIE	2013	300.865	0.00224428	0.564437	0.000768111	0.0897397	1
MOULTRIE	2016	382.887	0.00224428	0.54536	0.000693818	0.0897574	1
MOULTRIE	2019	302.877	0.00224428	0.743979	0.000760556	0.0909067	1
MOULTRIE	2021	300.82	0.00224428	0.729391	0.000930548	0.090733	1
OGLE	2001	604.183	0.00354041	1.05504	0.000506498	0.0795827	1
OGLE	2004	426.236	0.00354041	550.193	0.300491	0.0811785	1
OGLE	2006	602.533	0.00354041	1302.26	0.418907	0.0826224	1
OGLE	2008	1003.35	0.00354041	720.071	0.635876	0.083305	1
OGLE	2011	601.973	0.00354041	516.006	0.300959	0.0839694	1
OGLE	2013	423.625	0.00354041	386.947	0.270614	0.0844028	1
OGLE	2016	602.296	0.00354041	421.907	0.238721	0.0847594	1
OGLE	2019	427.053	0.00354041	382.726	0.237612	0.0850238	1
OGLE	2021	423.589	0.00354041	347.666	0.0712345	0.0848328	1
PEORIA	2001	684.834	0.00122568	1.37399	0.000746267	0.167641	1
PEORIA	2004	610.698	0.00122568	1.84894	0.000920909	0.170576	0
PEORIA	2006	677.241	0.00122568	1.95374	0.00116053	0.174966	1
PEORIA	2008	870.486	0.00122568	2.05486	0.00125367	0.178341	1
PEORIA	2011	672.893	0.00122568	1.88449	0.00120935	0.179285	1
PEORIA	2013	602.401	0.00122568	2.31148	0.00236555	0.179821	1
PEORIA	2016	669.777	0.00122568	2.13437	0.00137864	0.18082	1
PEORIA	2019	602.126	0.00122568	1.15704	0.000659133	0.180118	0
PEORIA	2021	599.2	0.00122568	1.1644	0.000765421	0.179805	1
PERRY	2001	934.7	0.00431832	2.03738	0.00172232	0.0939116	1
PERRY	2004	821.163	0.00431832	2.33189	0.00190805	0.0943119	1
PERRY	2006	934.451	0.00431832	2.40876	0.00211766	0.0946134	1
PERRY	2008	999.663	0.00431832	2.00284	0.00198936	0.095211	0
PERRY	2011	932.718	0.00431832	1.93979	0.00169547	0.0949652	1
PERRY	2013	820.977	0.00431832	1.89229	0.00177304	0.0960776	1
PERRY	2016	930.795	0.00431832	2.0417	0.00167607	0.096247	1
PERRY	2019	827.718	0.00431832	12.3673	0.0243835	0.0953383	1
PERRY	2021	822.296	0.00431832	2.03393	0.0021557	0.0949307	1
PIATT	2001	182.367	0.000878897	0.21533	0.000212427	0.0640515	1
PIATT	2004	114.519	0.000878897	0.363863	0.000228648	0.0643347	0
PIATT	2006	182.748	0.000878897	0.468452	0.000479698	0.0646685	1
PIATT	2008	1047.62	0.000878897	0.387594	0.000373098	0.0646653	1
PIATT	2011	182.788	0.000878897	0.399898	0.000358422	0.0647088	1
PIATT	2013	114.395	0.000878897	0.284763	0.000309757	0.064856	1
PIATT	2016	182.638	0.000878897	0.222361	0.000178438	0.0649857	1
PIATT	2019	114.75	0.000878897	0.348043	0.000237918	0.0650711	1
PIATT	2021	114.19	0.000878897	0.31904	0.000336793	0.0650767	1
PIKE	2001	905.826	0.00136825	3.03341	0.00135936	0.071765	0
PIKE	2004	837.839	0.00136825	4.08195	0.00154865	0.0721931	1
PIKE	2006	906.677	0.00136825	4.1604	0.00188751	0.0717362	1
PIKE	2008	1004.09	0.00136825	3.67604	0.00175583	0.0729043	1
PIKE	2011	905.175	0.00136825	3.27423	0.0015343	0.0725	1
PIKE	2013	837.374	0.00136825	3.57551	0.0019623	0.0723641	1
PIKE	2016	905.085	0.00136825	2.04508	0.00105608	0.0725722	1
PIKE	2019	839.923	0.00136825	5.0054	0.00138008	0.0727229	1
PIKE	2021	837.298	0.00136825	1.86128	0.000946457	0.0721302	1
POPE	2001	977.541	0.00206343	2.82175	0.00310284	0.0445341	1
POPE	2004	971.364	0.00206343	3.1684	0.00309007	0.0448167	1
POPE	2006	975.784	0.00206343	3.20348	0.00348285	0.0447998	1
POPE	2008	975.833	0.00206343	2.92904	0.00324335	0.0449738	0
POPE	2011	974.061	0.00206343	2.79905	0.00283034	0.0460447	1
POPE	2013	969.149	0.00206343	2.46064	0.00267919	0.0448589	0
POPE	2016	973.985	0.00206343	2.41525	0.00269942	0.0452165	1
POPE	2019	970.831	0.00206343	3.5504	0.00768024	0.0458822	1
POPE	2021	969.908	0.00206343	2.20478	0.00255785	0.0455436	1
PULASKI	2001	961.045	0.00190001	1.87721	0.0042526	0.0837235	0
PULASKI	2004	904.749	0.00190001	2.00451	0.00377608	0.085451	1
PULASKI	2006	960.297	0.00190001	2.20591	0.00414791	0.0850194	1
PULASKI	2008	994.535	0.00190001	2.13371	0.00422733	0.0849188	1
PULASKI	2011	959.793	0.00190001	2.07671	0.00401795	0.0848745	1
PULASKI	2013	903.07	0.00190001	1.6473	0.00351255	0.0868387	0
PULASKI	2016	959.446	0.00190001	1.273	0.00286275	0.0855048	0
PULASKI	2019	910.537	0.00190001	1.2559	0.00191692	0.0851935	1
PULASKI	2021	907.206	0.00190001	1.0773	0.00222377	0.0846401	1
PUTNAM	2001	637.995	0.00448549	1.38601	0.00297267	0.144609	1
PUTNAM	2004	582.338	0.00448549	1.90633	0.00388308	0.153187	0
PUTNAM	2006	639.464	0.00448549	1.92203	0.00476834	0.143928	0
PUTNAM	2008	948.841	0.00448549	2.24274	0.00513552	0.156354	0
PUTNAM	2011	636.041	0.00448549	2.03641	0.00499469	0.151001	0
PUTNAM	2013	593.809	0.00448549	1.60132	0.00458726	0.146038	1
PUTNAM	2016	630.047	0.00448549	6.46227	0.0172188	0.154698	1
PUTNAM	2019	587.634	0.00448549	9.46675	0.0190893	0.152493	1
PUTNAM	2021	588.882	0.00448549	2.45778	0.0213975	0.14626	1
RANDOLPH	2001	914.442	0.00324463	1.98117	0.00132017	0.108919	0
RANDOLPH	2004	825.173	0.00324463	2.36923	0.00144313	0.114585	0
RANDOLPH	2006	910.294	0.00324463	2.70343	0.0016899	0.111164	0
RANDOLPH	2008	960.799	0.00324463	2.50226	0.00166674	0.121154	1
RANDOLPH	2011	899.043	0.00324463	2.35301	0.00151219	0.118792	0
RANDOLPH	2013	827.523	0.00324463	2.14925	0.00154841	0.113176	1
RANDOLPH	2016	906.048	0.00324463	2.27968	0.00146124	0.113571	1
RANDOLPH	2019	836.539	0.00324463	24.462	0.0384993	0.113477	0
RANDOLPH	2021	834.036	0.00324463	23.316	0.0185115	0.110785	0
RICHLAND	2001	907.454	0.00106672	1.45074	0.00159875	0.0812625	1
RICHLAND	2004	788.996	0.00106672	1.76223	0.00167726	0.0813393	0
RICHLAND	2006	906.198	0.00106672	1.8209	0.00212787	0.0814229	0
RICHLAND	2008	1003.78	0.00106672	1.54781	0.00181722	0.0815544	0
RICHLAND	2011	905.796	0.00106672	1.50621	0.00162606	0.081685	1
RICHLAND	2013	788.889	0.00106672	1.18406	0.00150999	0.0817205	1
RICHLAND	2016	903.851	0.00106672	1.24913	0.00133134	0.0818059	1
RICHLAND	2019	777.523	0.00106672	1.359	0.00130631	0.0818309	1
RICHLAND	2021	777.742	0.00106672	1.30994	0.00147585	0.0818309	1
ROCKISLAND	2001	782.329	0.000855215	0.980931	0.000884985	0.222725	1
ROCKISLAND	2004	641.831	0.000855215	1.26999	0.00101152	0.223394	0
ROCKISLAND	2006	782.356	0.000855215	1.61122	0.00125214	0.224273	1
ROCKISLAND	2008	927.425	0.000855215	1.53083	0.00135088	0.229005	1
ROCKISLAND	2011	778.37	0.000855215	1.44189	0.00126385	0.228197	1
ROCKISLAND	2013	636.476	0.000855215	1.37176	0.00130627	0.228063	1
ROCKISLAND	2016	776.259	0.000855215	2.37091	0.00211175	0.228978	0
ROCKISLAND	2019	637.444	0.000855215	3.17592	0.00548945	0.229565	1
ROCKISLAND	2021	634.999	0.000855215	3.12033	0.00368541	0.228388	1
SALINE	2001	910.46	0.00199552	1.08357	0.00108115	0.0995426	1
SALINE	2004	811.56	0.00199552	1.5176	0.00136885	0.0997061	1
SALINE	2006	909.395	0.00199552	1.71216	0.00171032	0.100697	1
SALINE	2008	998.348	0.00199552	1.72114	0.00175014	0.101307	0
SALINE	2011	906.196	0.00199552	1.72413	0.00190445	0.102492	1
SALINE	2013	809.691	0.00199552	1.48667	0.00173123	0.103197	1
SALINE	2016	905.219	0.00199552	1.43578	0.00169937	0.103753	1
SALINE	2019	811.61	0.00199552	1.74908	0.00166453	0.102812	1
SALINE	2021	809	0.00199552	1.56748	0.00189051	0.102073	1
SANGAMON	2001	501.259	0.000440346	0.676371	0.000254403	0.143249	1
SANGAMON	2004	367.008	0.000440346	0.805833	0.000302491	0.144638	1
SANGAMON	2006	497.292	0.000440346	0.875848	0.000380828	0.147811	0
SANGAMON	2008	918.337	0.000440346	0.84018	0.000378696	0.150118	0
SANGAMON	2011	493.858	0.000440346	0.779412	0.00034166	0.150685	0
SANGAMON	2013	360.927	0.000440346	0.607677	0.000357366	0.151203	1
SANGAMON	2016	492.922	0.000440346	0.586981	0.000292796	0.151816	1
SANGAMON	2019	363.687	0.000440346	2.668	0.000736438	0.152229	0
SANGAMON	2021	359.06	0.000440346	0.638502	0.000312574	0.152152	0
SCHUYLER	2001	942.509	0.00174995	1.92932	0.00174323	0.0579968	1
SCHUYLER	2004	899.827	0.00174995	2.59693	0.00180984	0.0596433	1
SCHUYLER	2006	941.716	0.00174995	2.64593	0.00242843	0.0596121	0
SCHUYLER	2008	996.214	0.00174995	2.72293	0.00248509	0.0626451	1
SCHUYLER	2011	937.335	0.00174995	2.71943	0.00236183	0.0633056	1
SCHUYLER	2013	898.026	0.00174995	2.14457	0.00246135	0.0614357	1
SCHUYLER	2016	937.765	0.00174995	2.17519	0.00207779	0.0613964	1
SCHUYLER	2019	897.928	0.00174995	3.20407	0.00376344	0.0623533	1
SCHUYLER	2021	897.719	0.00174995	4.36331	0.00279123	0.0618795	0
SCOTT	2001	887.156	0.00152736	1.31506	0.00211588	0.0629453	1
SCOTT	2004	798.267	0.00152736	1.83741	0.00221385	0.0629239	1
SCOTT	2006	884.112	0.00152736	1.67399	0.00284372	0.0632964	0
SCOTT	2008	1070.28	0.00152736	1.45557	0.00254512	0.0648182	1
SCOTT	2011	882.603	0.00152736	1.35171	0.00215787	0.0648677	1
SCOTT	2013	794.74	0.00152736	1.01569	0.00215087	0.0646162	1
SCOTT	2016	882.744	0.00152736	0.937799	0.00158399	0.0645	1
SCOTT	2019	794.647	0.00152736	0.985147	0.00140203	0.0652057	1
SCOTT	2021	791.531	0.00152736	1.0386	0.00158866	0.0650926	1
SHELBY	2001	697.405	0.00150759	0.966867	0.000402038	0.0724275	0
SHELBY	2004	551.613	0.00150759	1.15833	0.000500779	0.0728146	0
SHELBY	2006	696.897	0.00150759	1.24024	0.000620229	0.0727962	1
SHELBY	2008	1014.86	0.00150759	1.20456	0.000643715	0.0734203	1
SHELBY	2011	697.25	0.00150759	1.27542	0.000599268	0.0730443	1
SHELBY	2013	551.368	0.00150759	0.873397	0.000553054	0.07315	1
SHELBY	2016	697.858	0.00150759	0.954304	0.000507345	0.0732106	0
SHELBY	2019	551.986	0.00150759	2.15582	0.00104624	0.0733142	0
SHELBY	2021	550.738	0.00150759	1.22718	0.000639674	0.0732047	1
STARK	2001	478.32	0.00133847	0.544756	0.000657478	0.0504489	1
STARK	2004	325.296	0.00133847	0.705372	0.000820504	0.0504694	1
STARK	2006	478.29	0.00133847	0.766941	0.00107848	0.0504959	1
STARK	2008	1043.3	0.00133847	0.776311	0.00105519	0.0505784	1
STARK	2011	478.211	0.00133847	0.663879	0.00105161	0.0506025	1
STARK	2013	323.119	0.00133847	0.499248	0.00101578	0.0506676	1
STARK	2016	478.087	0.00133847	0.424294	0.000627023	0.0506832	1
STARK	2019	324.27	0.00133847	0.416263	0.000553571	0.0505459	1
STARK	2021	321.496	0.00133847	0.398863	0.000609108	0.0505254	1
STCLAIR	2001	719.459	0.00114581	1.00488	0.000565198	0.230409	1
STCLAIR	2004	582.489	0.00114581	1.19566	0.000637078	0.23496	0
STCLAIR	2006	708.008	0.00114581	1.18592	0.000705676	0.240548	0
STCLAIR	2008	847.318	0.00114581	1.0404	0.000635109	0.249316	1
STCLAIR	2011	696.016	0.00114581	0.995138	0.000564869	0.252637	1
STCLAIR	2013	562.813	0.00114581	0.7866	0.00055732	0.253557	1
STCLAIR	2016	693.262	0.00114581	1.70869	0.00160729	0.255193	1
STCLAIR	2019	563.02	0.00114581	1.8267	0.00104161	0.254716	1
STCLAIR	2021	559.865	0.00114581	0.886286	0.000543535	0.254765	1
STEPHENSON	2001	692.333	0.00136832	0.992718	0.000707732	0.0798704	1
STEPHENSON	2004	416.884	0.00136832	407.991	0.305195	0.0799835	1
STEPHENSON	2006	691.82	0.00136832	522.194	0.349051	0.080602	1
STEPHENSON	2008	1011.78	0.00136832	495.188	0.381251	0.0815496	1
STEPHENSON	2011	690.729	0.00136832	487.13	0.399684	0.081191	1
STEPHENSON	2013	416.707	0.00136832	446.952	0.415431	0.0814213	1
STEPHENSON	2016	690.772	0.00136832	610.032	0.415329	0.0816843	1
STEPHENSON	2019	420.609	0.00136832	489.832	0.396031	0.0817761	1
STEPHENSON	2021	415.723	0.00136832	373.705	0.181248	0.0815304	1
TAZEWELL	2001	480.806	0.00469386	0.816145	0.00045717	0.142977	0
TAZEWELL	2004	374.65	0.00469386	0.954613	0.000496071	0.146065	1
TAZEWELL	2006	478.077	0.00469386	1.00331	0.00060761	0.147043	1
TAZEWELL	2008	931.582	0.00469386	0.992164	0.000575594	0.150387	1
TAZEWELL	2011	475.769	0.00469386	0.931731	0.000546677	0.149902	0
TAZEWELL	2013	370.525	0.00469386	0.6589	0.000559758	0.150206	1
TAZEWELL	2016	474.133	0.00469386	0.607855	0.000394172	0.152278	0
TAZEWELL	2019	370.75	0.00469386	0.715813	0.000393483	0.152269	1
TAZEWELL	2021	369.578	0.00469386	0.709946	0.000458203	0.15136	1
UNION	2001	987.103	0.00274398	2.03237	0.00198275	0.0843065	1
UNION	2004	961.33	0.00274398	2.56196	0.00203294	0.0893723	1
UNION	2006	985.137	0.00274398	2.90862	0.00251064	0.08475	1
UNION	2008	986.125	0.00274398	2.71014	0.00268633	0.0931603	1
UNION	2011	978.576	0.00274398	2.58574	0.00232324	0.0897993	1
UNION	2013	960.371	0.00274398	2.50068	0.00221783	0.0880682	1
UNION	2016	982.771	0.00274398	2.23817	0.00239519	0.0872522	1
UNION	2019	964.052	0.00274398	21.1421	0.0577786	0.0878638	0
UNION	2021	967.137	0.00274398	4.88786	0.0083452	0.0868362	0
VERMILION	2001	382.03	0.00214221	0.713356	0.000287826	0.0890304	1
VERMILION	2004	305.965	0.00214221	0.853885	0.000339591	0.08935	0
VERMILION	2006	381.756	0.00214221	0.863311	0.000384748	0.0895343	0
VERMILION	2008	1006.89	0.00214221	0.952427	0.000413383	0.0899334	1
VERMILION	2011	379.915	0.00214221	0.993558	0.000415402	0.0910065	1
VERMILION	2013	304.392	0.00214221	0.711214	0.0003998	0.0909896	1
VERMILION	2016	379.482	0.00214221	0.640521	0.000301961	0.0911627	1
VERMILION	2019	306.586	0.00214221	0.648662	0.00026121	0.0907146	0
VERMILION	2021	301.984	0.00214221	1.74078	0.00118491	0.0906495	1
WABASH	2001	858.966	0.00169719	1.06753	0.00162746	0.0889273	0
WABASH	2004	734.088	0.00169719	1.13712	0.00189822	0.08919	0
WABASH	2006	857.806	0.00169719	1.1507	0.00213442	0.0895001	1
WABASH	2008	1009.89	0.00169719	1.05735	0.00181181	0.0894772	1
WABASH	2011	856.746	0.00169719	0.899511	0.00176284	0.0898106	1
WABASH	2013	726.75	0.00169719	0.79768	0.00149208	0.0897796	1
WABASH	2016	855.888	0.00169719	0.772222	0.00137974	0.0899537	1
WABASH	2019	728.561	0.00169719	0.660207	0.00114354	0.089911	1
WABASH	2021	719.695	0.00169719	0.677179	0.00129909	0.0893659	1
WARREN	2001	601.636	0.000710092	0.603579	0.000415991	0.0595342	1
WARREN	2004	484.983	0.000710092	0.733525	0.000470448	0.0596186	1
WARREN	2006	601.264	0.000710092	0.813056	0.000655501	0.0597368	1
WARREN	2008	1045.32	0.000710092	0.775421	0.000545074	0.0597931	0
WARREN	2011	600.45	0.000710092	0.733525	0.000521879	0.0599963	1
WARREN	2013	483.718	0.000710092	0.61281	0.000574824	0.0600321	1
WARREN	2016	600.678	0.000710092	0.603579	0.000458346	0.0600123	1
WARREN	2019	487.654	0.000710092	0.546061	0.000395821	0.0600231	0
WARREN	2021	483.351	0.000710092	0.525468	0.000410948	0.0600295	1
WASHINGTON	2001	814.88	0.000684711	1.28589	0.000789509	0.0648731	1
WASHINGTON	2004	635.17	0.000684711	1.50842	0.000976104	0.0650397	0
WASHINGTON	2006	814.027	0.000684711	1.52417	0.00108909	0.0651858	1
WASHINGTON	2008	1067.34	0.000684711	1.24481	0.0009536	0.0666731	1
WASHINGTON	2011	812.079	0.000684711	1.0702	0.000771694	0.0669429	1
WASHINGTON	2013	633.373	0.000684711	0.969551	0.000714965	0.0671251	1
WASHINGTON	2016	811.457	0.000684711	1.01954	0.000715434	0.0673474	1
WASHINGTON	2019	635.33	0.000684711	1.10033	0.000747315	0.0674158	1
WASHINGTON	2021	631.66	0.000684711	1.10923	0.000804043	0.067323	1
WAYNE	2001	903.764	0.00107929	1.38095	0.000714355	0.0606902	0
WAYNE	2004	753.575	0.00107929	1.73928	0.000816281	0.0610909	1
WAYNE	2006	902.349	0.00107929	1.78892	0.001028	0.0612789	1
WAYNE	2008	1024.43	0.00107929	1.82454	0.00103091	0.0614192	1
WAYNE	2011	901.889	0.00107929	1.83533	0.000955192	0.0617375	1
WAYNE	2013	754.433	0.00107929	1.36962	0.000914421	0.0617094	0
WAYNE	2016	901.14	0.00107929	1.3626	0.000758329	0.0625088	1
WAYNE	2019	758.345	0.00107929	1.41279	0.000704163	0.0623597	0
WAYNE	2021	754.191	0.00107929	1.37879	0.000818028	0.0621542	0
WHITE	2001	820.714	0.000769397	1.23873	0.000940644	0.079779	1
WHITE	2004	719.955	0.000769397	1.45955	0.00110699	0.0799721	0
WHITE	2006	818.807	0.000769397	1.68575	0.00137515	0.0800077	1
WHITE	2008	1004.42	0.000769397	1.5765	0.00134615	0.0800373	0
WHITE	2011	814.613	0.000769397	1.55187	0.00118927	0.0827584	1
WHITE	2013	716.806	0.000769397	1.31567	0.00106792	0.0802702	1
WHITE	2016	815.607	0.000769397	1.22103	0.00103418	0.080972	1
WHITE	2019	720.394	0.000769397	1.09254	0.000784363	0.0809034	0
WHITE	2021	716.484	0.000769397	1.08331	0.00094834	0.0804989	1
WHITESIDE	2001	657.945	0.00166043	0.663618	0.000369134	0.095575	1
WHITESIDE	2004	409.851	0.00166043	0.830767	0.000412021	0.0957717	1
WHITESIDE	2006	656.781	0.00166043	0.881687	0.000526591	0.0969396	0
WHITESIDE	2008	1042.97	0.00166043	0.832428	0.000509742	0.098435	1
WHITESIDE	2011	655.257	0.00166043	0.75162	0.000450313	0.0982775	1
WHITESIDE	2013	405.507	0.00166043	99.7001	0.0469622	0.098328	1
WHITESIDE	2016	655.242	0.00166043	119.613	0.0679018	0.0986202	1
WHITESIDE	2019	406.662	0.00166043	110.605	0.0634507	0.0986137	0
WHITESIDE	2021	405.809	0.00166043	89.5839	0.0745401	0.09759	1
WILL	2001	511.534	0.00181899	0.528872	0.000224167	0.289339	1
WILL	2004	336.81	0.00181899	0.642559	0.000266974	0.308443	1
WILL	2006	473.397	0.00181899	0.653019	0.000290549	0.340047	1
WILL	2008	737.017	0.00181899	0.617548	0.000296752	0.354674	1
WILL	2011	449.615	0.00181899	35.5671	0.0489166	0.367537	0
WILL	2013	307.254	0.00181899	124.585	0.00116923	0.372193	1
WILL	2016	447.576	0.00181899	144.481	0.106655	0.373477	1
WILL	2019	309.472	0.00181899	204.478	0.0943718	0.375284	1
WILL	2021	303.652	0.00181899	267.446	0.10529	0.37717	1
WILLIAMSON	2001	927.195	0.000869365	2.19776	0.00175118	0.178283	1
WILLIAMSON	2004	910.654	0.000869365	2.62722	0.00224623	0.179586	1
WILLIAMSON	2006	923.781	0.000869365	2.65591	0.00240268	0.181333	1
WILLIAMSON	2008	926.654	0.000869365	2.46204	0.00231803	0.182192	1
WILLIAMSON	2011	922.444	0.000869365	2.32729	0.00199832	0.182291	1
WILLIAMSON	2013	905.123	0.000869365	2.28817	0.00198019	0.183872	0
WILLIAMSON	2016	919.896	0.000869365	2.41075	0.00236337	0.184603	1
WILLIAMSON	2019	907.241	0.000869365	32.9193	0.0110434	0.184069	1
WILLIAMSON	2021	906.607	0.000869365	6.63679	0.00947399	0.182226	0
WINNEBAGO	2001	696.271	0.00148739	0.870121	0.000610599	0.260257	1
WINNEBAGO	2004	506.894	0.00148739	1020.87	0.718341	0.264468	1
WINNEBAGO	2006	687.725	0.00148739	1022.84	0.811324	0.271303	1
WINNEBAGO	2008	835.783	0.00148739	620.772	0.740575	0.275699	1
WINNEBAGO	2011	677.607	0.00148739	368.688	0.299486	0.280353	1
WINNEBAGO	2013	497.481	0.00148739	307.64	0.247477	0.280455	1
WINNEBAGO	2016	675.645	0.00148739	250.695	0.17087	0.281122	1
WINNEBAGO	2019	499.832	0.00148739	224.618	0.212475	0.281808	1
WINNEBAGO	2021	495.835	0.00148739	250.605	0.148504	0.281462	0
WOODFORD	2001	361.787	0.0014227	1.02008	0.000651752	0.107262	1
WOODFORD	2004	309.44	0.0014227	1.21356	0.000771173	0.109483	0
WOODFORD	2006	360.37	0.0014227	1.26336	0.000966496	0.108979	0
WOODFORD	2008	970.359	0.0014227	1.4476	0.000967002	0.111469	1
WOODFORD	2011	359.918	0.0014227	2.19578	0.00169353	0.109276	1
WOODFORD	2013	309.18	0.0014227	0.885631	0.000928039	0.109803	1
WOODFORD	2016	358.763	0.0014227	0.800269	0.000629488	0.111112	0
WOODFORD	2019	308.608	0.0014227	0.982375	0.000596596	0.111016	0
WOODFORD	2021	308.235	0.0014227	0.98522	0.000726137	0.110471	1
